# Supplementary material for: Variations in hydrodynamic characteristics of netting panels with various twine materials, knot types, and weave patterns at small attack angles
Source: Sci Rep. 2019 Feb 13;9:1923. doi: 10.1038/s41598-018-35907-1 (PMC6374460; doi:10.1038/s41598-018-35907-1)
Supplement: Supplementary file 1 — Experiment data [file 41598_2018_35907_MOESM1_ESM.xlsx]

## Sheet: all nets
		Title	Variations in hydrodynamic characteristics of netting panels with various twine materials, knot types, and weave patterns at small attack angles
		author list	Hao Tang, Fuxiang Hu, Liuxiong Xu, Shuchuang Dong, Cheng Zhou, Xuefang Wang
		Frame experiment	attack angle	current speed	drag	lift	Frame with netting experiment	solidity ratio	attack angle	Knot type	Twine material	Weave pattern	current speed	drag	lift	frame drag	frame drag ratio	netting drag	Reynold number	drag coefficient	lift coefficient
			0	29.84	11.5	-4.9		0.132	0	knotless	PA	4-ply braid	30.3407	47.6429	-9.20165	13.6359	0.286211	34.007	902.297	0.264059	-0.0714494
			0	40.18	19.1	-10.1		0.132	0	knotless	PA	4-ply braid	41.1168	85.8681	-18.7746	22.1418	0.257858	63.7263	1222.77	0.269442	-0.079381
			0	50.51	28.5	-15.9		0.132	0	knotless	PA	4-ply braid	50.6113	130.37	-34.5802	30.8409	0.236564	99.5294	1505.12	0.277742	-0.0964977
			0	60.35	38.6	-24.4		0.132	0	knotless	PA	4-ply braid	60.7295	188.823	-53.6952	41.2453	0.218434	147.577	1806.02	0.286026	-0.104069
			0	71.19	51.2	-32.2		0.132	0	knotless	PA	4-ply braid	71.7928	260.069	-66.8382	53.8643	0.207115	206.205	2135.03	0.285971	-0.0926931
			0	79.66	60.9	-38.9		0.132	0	knotless	PA	4-ply braid	81.415	333.363	-92.0783	65.8303	0.197473	267.533	2421.19	0.288505	-0.0992963
			0	90.17	75.9	-64.8		0.132	0	knotless	PA	4-ply braid	90.4981	417.303	-97.5011	77.9278	0.186741	339.376	2691.31	0.296201	-0.0850972
			0	101.31	89.2	-77.8		0.132	0	knotless	PA	4-ply braid	101.036	514.815	-159.031	92.8954	0.180444	421.919	3004.7	0.295433	-0.111355
			0	109.89	94.3	-96.9		0.132	0	knotless	PA	4-ply braid	111.066	612.682	-153.508	108.032	0.176326	504.65	3302.96	0.292426	-0.0889523
			0	120.39	112	-86.2		0.132	0	knotless	PA	4-ply braid	120.763	726.221	-164.322	123.463	0.170008	602.758	3591.35	0.295433	-0.08054
			1.43	29.66	11.2233	-2.55044		0.132	1.4	knotless	PA	4-ply braid	30.7844	51.1596	-8.61193	13.9553	0.27278	37.2042	915.492	0.280618	-0.0649567
			1.43	40.28	18.628	-5.85553		0.132	1.4	knotless	PA	4-ply braid	40.4676	90.1392	-18.2519	21.5868	0.239483	68.5523	1203.46	0.299221	-0.0796667
			1.43	50.05	28.3847	-8.20844		0.132	1.4	knotless	PA	4-ply braid	50.8954	142.058	-36.8942	31.1175	0.219047	110.941	1513.57	0.306139	-0.101809
			1.43	60.31	39.8845	-13.6958		0.132	1.4	knotless	PA	4-ply braid	60.4302	198.629	-60.9923	40.9216	0.20602	157.707	1797.12	0.308694	-0.119385
			1.43	70.86	51.4285	-19.4693		0.132	1.4	knotless	PA	4-ply braid	71.2274	270.979	-87.8121	53.1893	0.196286	217.79	2118.22	0.306851	-0.123721
			1.43	80.82	61.0812	-18.2193		0.132	1.4	knotless	PA	4-ply braid	80.7136	346.943	-118.923	64.9279	0.187143	282.015	2400.33	0.309432	-0.130484
			1.43	90.11	76.4862	-33.3229		0.132	1.4	knotless	PA	4-ply braid	90.1969	428.899	-144.64	77.5144	0.180729	351.385	2682.35	0.308734	-0.127084
			1.43	100.76	87.2829	-44.1795		0.132	1.4	knotless	PA	4-ply braid	100.949	529.096	-221.663	92.7679	0.175333	436.328	3002.12	0.306048	-0.155479
			1.43	110.27	96.9042	-75.2271		0.132	1.4	knotless	PA	4-ply braid	110.747	624.156	-239.193	107.538	0.172294	516.618	3293.49	0.301085	-0.139402
			1.43	120.26	114.338	-62.6311		0.132	1.4	knotless	PA	4-ply braid	120.543	732.813	-263.317	123.104	0.167988	609.71	3584.79	0.299935	-0.129534
			2.87	30.08	12.3379	-4.29703		0.132	2.9	knotless	PA	4-ply braid	30.7669	54.9037	-10.8498	13.9426	0.253947	40.9611	914.97	0.309308	-0.0819295
			2.87	40.16	18.7587	-6.33995		0.132	2.9	knotless	PA	4-ply braid	40.8535	97.184	-25.5281	21.916	0.225511	75.268	1214.93	0.322357	-0.109331
			2.87	50.53	28.7194	-11.9177		0.132	2.9	knotless	PA	4-ply braid	50.9062	150.341	-46.5774	31.128	0.207049	119.213	1513.89	0.328827	-0.128475
			2.87	60.85	39.3576	-18.6416		0.132	2.9	knotless	PA	4-ply braid	61.0518	212.551	-78.229	41.595	0.195694	170.956	1815.61	0.327848	-0.150022
			2.87	71.39	51.9358	-25.0157		0.132	2.9	knotless	PA	4-ply braid	71.5881	287.875	-108.813	53.6196	0.18626	234.255	2128.95	0.326732	-0.151769
			2.87	80.73	61.1182	-28.8171		0.132	2.9	knotless	PA	4-ply braid	81.166	364.778	-148.272	65.5094	0.179587	299.269	2413.78	0.324711	-0.160877
			2.87	90.22	76.0321	-45.1439		0.132	2.9	knotless	PA	4-ply braid	90.3693	446.84	-180.498	77.7508	0.174001	369.089	2687.47	0.323054	-0.157985
			2.87	100.93	92.8122	-64.5214		0.132	2.9	knotless	PA	4-ply braid	100.973	545.814	-257.413	92.8024	0.170026	453.011	3002.82	0.317602	-0.18047
			2.87	110.26	95.694	-73.9128		0.132	2.9	knotless	PA	4-ply braid	110.523	645.208	-279.355	107.192	0.166135	538.016	3286.83	0.314827	-0.163468
			2.87	120.62	112.635	-82.2338		0.132	2.9	knotless	PA	4-ply braid	120.175	741.495	-320.639	122.506	0.165215	618.989	3573.88	0.306363	-0.158697
			4.3	29.82	12.3674	-2.92434		0.132	4.3	knotless	PA	4-ply braid	30.6296	59.2669	-10.577	13.8435	0.23358	45.4234	910.888	0.346084	-0.0805867
			4.3	40.42	19.4675	-5.74113		0.132	4.3	knotless	PA	4-ply braid	40.7402	106.691	-25.8338	21.8192	0.204508	84.8717	1211.56	0.365513	-0.111257
			4.3	50.67	29.365	-7.94002		0.132	4.3	knotless	PA	4-ply braid	50.9776	164.349	-49.3514	31.1977	0.189826	133.151	1516.01	0.366245	-0.135746
			4.3	60.39	40.9982	-12.4715		0.132	4.3	knotless	PA	4-ply braid	61.1691	231.808	-82.8315	41.7226	0.179988	190.085	1819.1	0.363135	-0.15824
			4.3	71.19	52.4439	-17.0039		0.132	4.3	knotless	PA	4-ply braid	71.259	308.259	-111.826	53.2269	0.172669	255.032	2119.16	0.359005	-0.157416
			4.3	80.68	62.6424	-20.4075		0.132	4.3	knotless	PA	4-ply braid	81.395	391.441	-150.488	65.8045	0.168108	325.637	2420.59	0.351336	-0.162364
			4.3	90.68	77.5183	-25.6666		0.132	4.3	knotless	PA	4-ply braid	90.7998	475.541	-178.66	78.3425	0.164744	397.199	2700.28	0.344369	-0.154897
			4.3	100.5	93.8292	-34.525		0.132	4.3	knotless	PA	4-ply braid	100.856	577.094	-257.032	92.6305	0.160512	484.464	2999.33	0.340444	-0.180622
			4.3	110.27	100.34	-57.5885		0.132	4.3	knotless	PA	4-ply braid	111.006	668.924	-301.343	107.939	0.161362	560.985	3301.18	0.325421	-0.174805
			4.3	120.59	116.1	-49.0605		0.132	4.3	knotless	PA	4-ply braid	120.353	773.084	-343.318	122.795	0.158838	650.289	3579.16	0.320906	-0.169421
			5.74	29.87	11.519	-3.10702		0.132	5.7	knotless	PA	4-ply braid	30.948	63.5498	-9.51092	14.0738	0.221461	49.476	920.357	0.369245	-0.070981
			5.74	40.42	19.2938	-5.33337		0.132	5.7	knotless	PA	4-ply braid	40.7729	111.481	-24.6477	21.8471	0.195971	89.634	1212.54	0.385403	-0.105979
			5.74	50.6	28.0356	-10.1801		0.132	5.7	knotless	PA	4-ply braid	50.7921	173.031	-43.6482	31.0168	0.179255	142.014	1510.5	0.393483	-0.120937
			5.74	61.03	38.994	-15.4718		0.132	5.7	knotless	PA	4-ply braid	60.3871	241.144	-69.4962	40.875	0.169505	200.269	1795.84	0.392564	-0.136225
			5.74	71.55	52.2952	-17.8779		0.132	5.7	knotless	PA	4-ply braid	71.4146	329.209	-92.6913	53.4124	0.162244	275.797	2123.78	0.386546	-0.129912
			5.74	80.78	61.6793	-22.1663		0.132	5.7	knotless	PA	4-ply braid	81.3017	414.884	-126.991	65.6842	0.158319	349.2	2417.82	0.377625	-0.137328
			5.74	90.51	75.7614	-18.4415		0.132	5.7	knotless	PA	4-ply braid	90.8125	501.151	-168.983	78.36	0.15636	422.791	2700.66	0.366454	-0.146466
			5.74	100.78	90.3233	-34.7189		0.132	5.7	knotless	PA	4-ply braid	100.809	601.582	-256.851	92.5615	0.153864	509.02	2997.93	0.358035	-0.180663
			5.74	110.45	99.1824	-57.8554		0.132	5.7	knotless	PA	4-ply braid	110.988	697.827	-319.835	107.912	0.154639	589.916	3300.66	0.342312	-0.185592
			5.74	120.48	113.681	-49.9031		0.132	5.7	knotless	PA	4-ply braid	120.511	803.733	-360.213	123.053	0.153102	680.68	3583.87	0.335021	-0.177292
			7.18	29.82	11.7402	-1.41633		0.132	7.2	knotless	PA	4-ply braid	30.5334	67.0498	-5.89265	13.7743	0.205434	53.2755	908.028	0.408471	-0.0451798
			7.18	40.56	19.3748	-3.29633		0.132	7.2	knotless	PA	4-ply braid	40.4744	117.105	-14.6428	21.5926	0.184387	95.5121	1203.66	0.416756	-0.0638922
			7.18	50.75	28.8096	-3.84416		0.132	7.2	knotless	PA	4-ply braid	51.0734	183.382	-26.6607	31.2912	0.170634	152.091	1518.86	0.416774	-0.073058
			7.18	60.4	39.2198	-6.74961		0.132	7.2	knotless	PA	4-ply braid	60.7462	256.944	-43.7042	41.2634	0.160593	215.681	1806.52	0.417791	-0.0846583
			7.18	71.26	50.9236	-5.13906		0.132	7.2	knotless	PA	4-ply braid	71.474	345.246	-56.9415	53.4833	0.154914	291.762	2125.55	0.408242	-0.0796742
			7.18	80.28	62.1717	-12.6188		0.132	7.2	knotless	PA	4-ply braid	80.7367	429.394	-74.5557	64.9576	0.151278	364.436	2401.01	0.399636	-0.0817568
			7.18	90.35	76.832	-11.08		0.132	7.2	knotless	PA	4-ply braid	90.2152	524.855	-157.383	77.5396	0.147735	447.316	2682.89	0.392861	-0.138224
			7.18	100.37	92.0209	-19.6895		0.132	7.2	knotless	PA	4-ply braid	100.57	634.717	-250.127	92.2129	0.145282	542.504	2990.84	0.383396	-0.176769
			7.18	110.17	98.8612	-35.7558		0.132	7.2	knotless	PA	4-ply braid	110.486	732.351	-304.557	107.134	0.146287	625.217	3285.72	0.366103	-0.178336
			7.18	120.08	113.183	-19.6789		0.132	7.2	knotless	PA	4-ply braid	119.555	837.025	-357.02	121.5	0.145157	715.525	3555.44	0.357825	-0.178541
			8.63	30.39	11.9424	-2.94056		0.132	8.6	knotless	PA	4-ply braid	30.3946	69.3104	-2.48793	13.6745	0.197294	55.6359	903.899	0.430474	-0.0192499
			8.63	39.85	18.8183	-3.60222		0.132	8.6	knotless	PA	4-ply braid	40.3064	122.051	-6.28099	21.4499	0.175745	100.601	1198.67	0.442629	-0.0276353
			8.63	50.48	28.5191	-6.69334		0.132	8.6	knotless	PA	4-ply braid	50.7131	189.109	-14.8659	30.9398	0.163608	158.169	1508.15	0.43961	-0.0413177
			8.63	60.73	39.4462	-10.7855		0.132	8.6	knotless	PA	4-ply braid	60.2898	264.003	-20.9833	40.77	0.15443	223.233	1792.95	0.438992	-0.0412641
			8.63	71.19	51.01	-9.17535		0.132	8.6	knotless	PA	4-ply braid	71.2598	359.683	-32.8917	53.2278	0.147985	306.455	2119.18	0.431383	-0.0463002
			8.63	80.69	63.1029	-19.7828		0.132	8.6	knotless	PA	4-ply braid	80.7822	447.023	-71.607	65.016	0.145442	382.007	2402.37	0.418432	-0.0784348
			8.63	90.37	75.707	-10.9985		0.132	8.6	knotless	PA	4-ply braid	90.2895	547.126	-160.957	77.6414	0.141908	469.484	2685.1	0.411654	-0.141131
			8.63	100.9	94.0768	-8.71704		0.132	8.6	knotless	PA	4-ply braid	100.602	661.882	-228.401	92.2596	0.13939	569.623	2991.79	0.402306	-0.161312
			8.63	109.94	100.306	-38.793		0.132	8.6	knotless	PA	4-ply braid	110.297	764.893	-298.031	106.842	0.139682	658.052	3280.11	0.386649	-0.175113
			8.63	120.42	112.861	-12.8003		0.132	8.6	knotless	PA	4-ply braid	119.638	879.518	-346.306	121.634	0.138296	757.884	3557.9	0.378483	-0.172943
			10.08	30.02	11.6148	-1.28678		0.132	10.1	knotless	PA	4-ply braid	30.4249	73.1521	-0.518802	13.6963	0.18723	59.4558	904.801	0.459114	-0.00400615
			10.08	40.43	19.413	-3.80568		0.132	10.1	knotless	PA	4-ply braid	40.0327	127.937	-1.49262	21.218	0.165847	106.719	1190.53	0.475988	-0.00665739
			10.08	50.16	28.0633	-6.26309		0.132	10.1	knotless	PA	4-ply braid	50.6831	198.681	-4.07737	30.9107	0.15558	167.77	1507.26	0.466844	-0.0113459
			10.08	60.53	39.2989	-10.1294		0.132	10.1	knotless	PA	4-ply braid	60.4733	271.896	-11.7899	40.9681	0.150676	230.928	1798.4	0.451371	-0.0230444
			10.08	71.12	50.3278	-8.74103		0.132	10.1	knotless	PA	4-ply braid	70.6776	370.193	-19.9363	52.536	0.141915	317.657	2101.87	0.454548	-0.0285276
			10.08	80.89	61.731	-20.2884		0.132	10.1	knotless	PA	4-ply braid	81.0411	473.572	-69.9404	65.3488	0.137991	408.223	2410.07	0.444295	-0.0761206
			10.08	90.29	75.2915	-13.6933		0.132	10.1	knotless	PA	4-ply braid	90.3796	570.362	-160.032	77.7651	0.136343	492.597	2687.78	0.431058	-0.14004
			10.08	100.69	91.8732	-14.9215		0.132	10.1	knotless	PA	4-ply braid	100.329	695.01	-227.432	91.8596	0.13217	603.15	2983.65	0.428313	-0.161506
			10.08	110.45	98.3523	-27.8869		0.132	10.1	knotless	PA	4-ply braid	110.253	807.637	-282.632	106.774	0.132206	700.863	3278.8	0.412131	-0.166197
			10.08	119.87	114.653	-13.6558		0.132	10.1	knotless	PA	4-ply braid	119.522	933.369	-322.909	121.446	0.130116	811.923	3554.45	0.406258	-0.161572
			11.54	29.85	11.7667	-1.93336		0.132	11.5	knotless	PA	4-ply braid	30.0375	70.4178	1.09729	13.4192	0.190565	56.9987	893.279	0.451567	0.00869318
			11.54	39.62	19.5374	-2.45502		0.132	11.5	knotless	PA	4-ply braid	40.4473	130.143	2.45823	21.5695	0.165737	108.573	1202.85	0.474384	0.0107406
			11.54	49.98	28.8454	-5.21923		0.132	11.5	knotless	PA	4-ply braid	50.5985	199.613	1.98099	30.8285	0.154441	168.784	1504.74	0.471239	0.00553085
			11.54	59.53	39.2569	-8.9194		0.132	11.5	knotless	PA	4-ply braid	60.3775	279.752	-4.06415	40.8647	0.146075	238.887	1795.56	0.468411	-0.007969
			11.54	70.28	50.8552	-11.2877		0.132	11.5	knotless	PA	4-ply braid	71.2035	380.972	-8.53489	53.1608	0.13954	327.811	2117.51	0.462174	-0.0120332
			11.54	79.63	62.6663	-17.9863		0.132	11.5	knotless	PA	4-ply braid	80.6549	477.22	-71.6646	64.8527	0.135897	412.367	2398.58	0.453114	-0.0787459
			11.54	90.3	75.6323	-11.4529		0.132	11.5	knotless	PA	4-ply braid	89.689	586.295	-130.943	76.8194	0.131025	509.476	2667.24	0.452721	-0.116356
			11.54	100.01	92.9051	-3.06264		0.132	11.5	knotless	PA	4-ply braid	100.51	719.492	-206.726	92.1248	0.128041	627.367	2989.05	0.443902	-0.146272
			11.54	109.99	99.7178	-25.5718		0.132	11.5	knotless	PA	4-ply braid	110.19	841.411	-249.688	106.676	0.126782	734.735	3276.91	0.432547	-0.146994
			11.54	120.12	112.887	-3.80217		0.132	11.5	knotless	PA	4-ply braid	119.481	982.596	-287.389	121.379	0.123529	861.217	3553.23	0.43122	-0.143898
			13	29.58	11.3372	-1.63979		0.132	13	knotless	PA	4-ply braid	30.0495	71.9808	3.63225	13.4277	0.186546	58.5531	893.635	0.463512	0.0287533
			13	39.9	20.0749	-2.17098		0.132	13	knotless	PA	4-ply braid	40.0547	130.421	6.128	21.2366	0.16283	109.185	1191.18	0.486453	0.0273022
			13	50.24	27.7594	-3.19849		0.132	13	knotless	PA	4-ply braid	50.2813	202.302	8.91224	30.5208	0.150868	171.781	1495.31	0.485675	0.0251975
			13	60.38	39.8182	-7.31853		0.132	13	knotless	PA	4-ply braid	60.8978	291.867	5.36949	41.4278	0.14194	250.44	1811.03	0.482708	0.0103494
			13	70.67	49.8035	-8.51635		0.132	13	knotless	PA	4-ply braid	70.7806	387.864	7.06058	52.6581	0.135764	335.206	2104.93	0.478265	0.0100739
			13	80.09	62.1745	-16.5265		0.132	13	knotless	PA	4-ply braid	80.8293	499.007	-42.2523	65.0765	0.130412	433.93	2403.77	0.474753	-0.0462272
			13	90	74.8586	-11.5415		0.132	13	knotless	PA	4-ply braid	89.841	605.061	-113.398	77.0272	0.127305	528.033	2671.76	0.467625	-0.100425
			13	100.22	91.9011	-6.13978		0.132	13	knotless	PA	4-ply braid	99.916	746.727	-175.942	91.2578	0.12221	655.47	2971.38	0.469318	-0.125975
			13	110.67	100.369	-28.4108		0.132	13	knotless	PA	4-ply braid	110.278	870.138	-215.722	106.813	0.122754	763.325	3279.55	0.448656	-0.126794
			13	120.47	115.613	-1.41535		0.132	13	knotless	PA	4-ply braid	119.55	1013.49	-255.953	121.491	0.119873	892.002	3555.27	0.446121	-0.128011
			14.48	29.85	12.0328	-0.334694		0.132	14.5	knotless	PA	4-ply braid	30.5111	76.8016	4.61782	13.7582	0.17914	63.0434	907.364	0.48407	0.0354574
			14.48	40.59	20.1496	-2.84355		0.132	14.5	knotless	PA	4-ply braid	40.3986	133.9	5.97057	21.5281	0.160778	112.372	1201.41	0.492162	0.0261498
			14.48	50.83	29.4396	-3.23049		0.132	14.5	knotless	PA	4-ply braid	50.5295	207.265	9.54459	30.7614	0.148416	176.503	1502.69	0.494137	0.0267209
			14.48	60.42	39.8544	-4.60195		0.132	14.5	knotless	PA	4-ply braid	60.5926	295.235	10.5518	41.0971	0.139201	254.138	1801.95	0.494784	0.0205434
			14.48	71.54	52.0529	-8.69509		0.132	14.5	knotless	PA	4-ply braid	70.459	396.094	16.0509	52.277	0.131981	343.817	2095.37	0.495039	0.0231107
			14.48	79.83	63.7309	-5.16916		0.132	14.5	knotless	PA	4-ply braid	80.3361	503.081	-41.1983	64.4443	0.128099	438.636	2389.1	0.485812	-0.0456292
			14.48	90.5	75.721	-3.63652		0.132	14.5	knotless	PA	4-ply braid	89.347	618.428	-108.653	76.3528	0.123463	542.075	2657.07	0.485383	-0.0972896
			14.48	100.41	94.8635	-2.9977		0.132	14.5	knotless	PA	4-ply braid	99.7756	750.766	-168.002	91.0533	0.12128	659.713	2967.21	0.473687	-0.120629
			14.48	110.69	100.959	-22.245		0.132	14.5	knotless	PA	4-ply braid	110.255	885.98	-220.266	106.777	0.120518	779.203	3278.85	0.458185	-0.12952
			14.48	120.42	115.993	-10.9256		0.132	14.5	knotless	PA	4-ply braid	119.271	1033.13	-250.114	121.039	0.117158	912.088	3546.99	0.4583	-0.125676
			15.96	29.77	12.2793	19.1513		0.132	16	knotless	PA	4-ply braid	30.3778	78.2182	10.2695	13.6625	0.174672	64.5557	903.401	0.500041	0.0795467
			15.96	40.28	21.0114	36.4296		0.132	16	knotless	PA	4-ply braid	40.1832	137.659	15.5583	21.3453	0.15506	116.313	1195	0.514904	0.0688745
			15.96	50.06	30.3014	56.885		0.132	16	knotless	PA	4-ply braid	50.585	215.273	25.6789	30.8153	0.143145	184.457	1504.34	0.515274	0.0717328
			15.96	59.65	41.355	79.7341		0.132	16	knotless	PA	4-ply braid	60.7418	307.481	32.1059	41.2587	0.134183	266.223	1806.39	0.515768	0.0622005
			15.96	71.07	55.092	113.781		0.132	16	knotless	PA	4-ply braid	71.3376	416.191	42.7702	53.3205	0.128116	362.871	2121.49	0.509683	0.0600744
			15.96	80.97	67.342	159.543		0.132	16	knotless	PA	4-ply braid	80.6848	535.132	10.5535	64.8911	0.121262	470.241	2399.47	0.516323	0.0115877
			15.96	90.05	81.4137	191.621		0.132	16	knotless	PA	4-ply braid	89.6339	653.081	-60.106	76.7442	0.117511	576.337	2665.61	0.512763	-0.0534759
			15.96	100.64	101.113	258.778		0.132	16	knotless	PA	4-ply braid	99.8219	806.537	-93.9134	91.1207	0.112978	715.416	2968.58	0.513206	-0.0673691
			15.96	110.33	107.343	295.56		0.132	16	knotless	PA	4-ply braid	109.813	948.455	-144.422	106.095	0.11186	842.36	3265.7	0.499318	-0.085608
			15.96	120.05	126.744	367.432		0.132	16	knotless	PA	4-ply braid	119.227	1106.67	-142.827	120.968	0.109309	985.698	3545.68	0.495652	-0.0718198
			17.46	29.62	12.3462	18.6646		0.132	17.5	knotless	PA	4-ply braid	30.6815	80.5135	11.5955	13.881	0.172405	66.6326	912.431	0.505963	0.0880483
			17.46	39.91	20.8795	34.2594		0.132	17.5	knotless	PA	4-ply braid	40.1903	139.428	18.6662	21.3514	0.153135	118.077	1195.21	0.522524	0.0826033
			17.46	50.23	30.7884	55.5425		0.132	17.5	knotless	PA	4-ply braid	50.719	218.711	28.9947	30.9457	0.141491	187.765	1508.32	0.521744	0.0805677
			17.46	60.04	41.9966	79.5546		0.132	17.5	knotless	PA	4-ply braid	60.2044	308.17	39.0109	40.6779	0.131998	267.492	1790.41	0.52752	0.0769333
			17.46	70.66	54.8341	110.453		0.132	17.5	knotless	PA	4-ply braid	71.3431	422.258	51.9672	53.3272	0.12629	368.931	2121.66	0.518114	0.0729809
			17.46	80.36	67.7336	153.41		0.132	17.5	knotless	PA	4-ply braid	80.3916	537.243	18.7351	64.5153	0.120086	472.728	2390.75	0.522848	0.0207215
			17.46	89.99	81.6944	179.017		0.132	17.5	knotless	PA	4-ply braid	89.7281	656.496	-56.2801	76.8728	0.117096	579.623	2668.41	0.514605	-0.0499669
			17.46	100.6	103.469	261.302		0.132	17.5	knotless	PA	4-ply braid	100.231	814.331	-88.366	91.7169	0.112628	722.614	2980.75	0.514149	-0.0628735
			17.46	110.12	109.517	275.538		0.132	17.5	knotless	PA	4-ply braid	110.082	956.877	-132.462	106.51	0.111311	850.367	3273.72	0.501597	-0.0781341
			17.46	120.5	126.267	349.035		0.132	17.5	knotless	PA	4-ply braid	119.622	1120.9	-133.678	121.608	0.108492	999.292	3557.43	0.499174	-0.0667757
			18.97	30.19	12.7105	21.06		0.132	19	knotless	PA	4-ply braid	30.4253	80.1614	13.2763	13.6966	0.170862	66.4648	904.813	0.513224	0.102516
			18.97	40.09	20.7032	34.6271		0.132	19	knotless	PA	4-ply braid	40.5702	142.793	21.2046	21.6742	0.151787	121.119	1206.51	0.525996	0.0920874
			18.97	50.13	30.7425	57.8781		0.132	19	knotless	PA	4-ply braid	51.1196	221.146	33.7098	31.3364	0.1417	189.809	1520.24	0.519191	0.0922073
			18.97	60.41	41.6393	83.4951		0.132	19	knotless	PA	4-ply braid	60.263	312.861	44.5119	40.7411	0.130221	272.12	1792.15	0.535603	0.087611
			18.97	70.85	53.1023	117.359		0.132	19	knotless	PA	4-ply braid	71.5219	431.925	61.0771	53.5405	0.123958	378.385	2126.98	0.528738	0.0853465
			18.97	80.48	68.5267	159.844		0.132	19	knotless	PA	4-ply braid	80.7339	545.689	29.0816	64.9541	0.119031	480.735	2400.93	0.527204	0.0318927
			18.97	90.26	82.1106	183.215		0.132	19	knotless	PA	4-ply braid	90.0441	677.55	-24.6565	77.3051	0.114095	600.245	2677.8	0.52918	-0.0217373
			18.97	100.99	104.492	265.024		0.132	19	knotless	PA	4-ply braid	99.8167	830.62	-60.3242	91.1131	0.109693	739.506	2968.43	0.530543	-0.0432783
			18.97	110.14	113.3	277.775		0.132	19	knotless	PA	4-ply braid	110.398	989.554	-68.5404	106.998	0.108127	882.556	3283.11	0.517612	-0.0401984
			18.97	120.82	128.28	358.09		0.132	19	knotless	PA	4-ply braid	119.694	1148.32	-96.5752	121.724	0.106002	1026.6	3559.55	0.512201	-0.0481844
			20.49	30.34	12.7633	19.3951		0.132	20.5	knotless	PA	4-ply braid	30.5893	83.3962	14.8775	13.8145	0.165649	69.5817	909.69	0.531546	0.113652
			20.49	39.75	21.3481	34.5197		0.132	20.5	knotless	PA	4-ply braid	40.5598	145.374	24.5556	21.6653	0.149032	123.708	1206.2	0.537517	0.106695
			20.49	49.92	30.8419	58.9021		0.132	20.5	knotless	PA	4-ply braid	50.9884	227.103	39.3904	31.2082	0.137419	195.895	1516.33	0.538599	0.108301
			20.49	60.62	44.0666	86.7893		0.132	20.5	knotless	PA	4-ply braid	60.9365	323.836	51.1194	41.4698	0.128058	282.366	1812.18	0.543553	0.0984045
			20.49	71.09	55.5359	120.082		0.132	20.5	knotless	PA	4-ply braid	71.4034	441.914	78.5083	53.3991	0.120836	388.515	2123.45	0.544697	0.110068
			20.49	80.74	68.3112	166.77		0.132	20.5	knotless	PA	4-ply braid	80.4371	557.745	43.576	64.5735	0.115776	493.172	2392.1	0.544842	0.0481415
			20.49	90.44	82.012	197.355		0.132	20.5	knotless	PA	4-ply braid	90.5791	693.053	-3.42786	78.039	0.112602	615.014	2693.72	0.535814	-0.00298643
			20.49	100.28	104.341	263.054		0.132	20.5	knotless	PA	4-ply braid	100.89	862.761	-29.3943	92.6814	0.107424	770.08	3000.36	0.540781	-0.0206418
			20.49	110.29	112.662	286.553		0.132	20.5	knotless	PA	4-ply braid	110.016	1006.4	-57.3436	106.408	0.105731	899.993	3271.75	0.531509	-0.0338654
			20.49	120.66	128.855	384.18		0.132	20.5	knotless	PA	4-ply braid	119.666	1184.83	-50.7431	121.679	0.102698	1063.15	3558.73	0.530684	-0.025329
			22.02	29.94	13.1757	33.8641		0.147	0	knotless	PA	4-ply braid	30.4361	55.3857	3.67983	13.7043	0.247434	41.6814	1043.33	0.270005	0.00719845
			22.02	39.51	22.2275	63.5057		0.147	0	knotless	PA	4-ply braid	40.6193	96.6469	7.05738	21.716	0.224694	74.9309	1392.4	0.272523	0.00453393
			22.02	50.43	33.1596	109.811		0.147	0	knotless	PA	4-ply braid	51.2074	148.7	14.5274	31.4223	0.211314	117.277	1755.36	0.268383	0.00394253
			22.02	60.29	45.7901	184.09		0.147	0	knotless	PA	4-ply braid	61.055	212.761	19.9316	41.5985	0.195517	171.163	2092.93	0.275533	0.0026422
			22.02	71.45	60.4101	270.946		0.147	0	knotless	PA	4-ply braid	71.1939	290.622	28.9143	53.1494	0.182881	237.473	2440.48	0.281148	0.00205429
			22.02	80.13	72.7139	391.958		0.147	0	knotless	PA	4-ply braid	81.0475	376.644	37.1481	65.357	0.173524	311.287	2778.26	0.284373	0.00157138
			22.02	90.11	89.3429	466.035		0.147	0	knotless	PA	4-ply braid	90.3832	469.611	58.8716	77.77	0.165605	391.841	3098.28	0.287834	0.0016019
			22.02	100.18	113.46	607.881		0.147	0	knotless	PA	4-ply braid	100.971	576.582	34.8183	92.8001	0.160949	483.782	3461.24	0.284748	0.000628481
			22.02	109.79	123.218	646.793		0.147	0	knotless	PA	4-ply braid	111.094	694.024	90.3095	108.076	0.155723	585.948	3808.23	0.284896	0.0011251
			22.02	120.28	142.276	866.207		0.147	0	knotless	PA	4-ply braid	120.192	813.933	126.315	122.533	0.150545	691.399	4120.11	0.287199	0.00114415
			23.58	29.74	13.2263	33.8582		0.147	1.4	knotless	PA	4-ply braid	30.2765	55.667	3.72217	13.5899	0.244128	42.0771	1037.86	0.27545	0.00720788
			23.58	40.02	21.3154	66.0771		0.147	1.4	knotless	PA	4-ply braid	40.4676	98.9042	6.24027	21.5868	0.21826	77.3174	1387.21	0.283314	0.00382808
			23.58	50.27	31.9167	115.02		0.147	1.4	knotless	PA	4-ply braid	50.8555	154.029	10.162	31.0786	0.20177	122.951	1743.29	0.285274	0.00257028
			23.58	59.99	45.6231	191.224		0.147	1.4	knotless	PA	4-ply braid	61.1987	221.546	9.60288	41.7547	0.18847	179.791	2097.85	0.288065	0.00117404
			23.58	70.6	59.0497	282.705		0.147	1.4	knotless	PA	4-ply braid	71.4249	300.808	10.9155	53.4248	0.177604	247.383	2448.4	0.290989	0.000723891
			23.58	80.22	73.4433	398.16		0.147	1.4	knotless	PA	4-ply braid	81.1864	386.844	8.30729	65.5356	0.169411	321.308	2783.02	0.292525	0.000333116
			23.58	90.45	90.5294	463.484		0.147	1.4	knotless	PA	4-ply braid	90.2053	482.214	13.7945	77.5259	0.160771	404.688	3092.18	0.298445	0.000355986
			23.58	100.85	113.441	617.274		0.147	1.4	knotless	PA	4-ply braid	100.819	591.023	-16.0647	92.5767	0.156638	498.446	3456.01	0.294267	-0.000275976
			23.58	110.51	122.467	667.092		0.147	1.4	knotless	PA	4-ply braid	110.571	704.746	7.83134	107.266	0.152205	597.48	3790.31	0.293256	9.46e-05
			23.58	121.33	143.795	883.112		0.147	1.4	knotless	PA	4-ply braid	118.846	822.771	5.98252	120.352	0.146276	702.419	4073.97	0.298424	5.3e-05
			25.15	29.71	11.9154	0.819734		0.147	2.9	knotless	PA	4-ply braid	30.5215	60.5049	4.5319	13.7657	0.227513	46.7393	1046.26	0.301077	0.00742857
			25.15	40.07	19.8327	0.98107		0.147	2.9	knotless	PA	4-ply braid	40.5091	106.008	4.79294	21.6222	0.203966	84.3863	1388.63	0.308584	0.00255934
			25.15	50.67	29.8068	2.73468		0.147	2.9	knotless	PA	4-ply braid	50.6181	165.432	7.51239	30.8475	0.186467	134.584	1735.16	0.315203	0.0016472
			25.15	60.47	40.9542	5.18077		0.147	2.9	knotless	PA	4-ply braid	60.7422	233.168	3.8741	41.2591	0.17695	191.909	2082.21	0.312119	0.000427604
			25.15	71.67	53.3654	6.30768		0.147	2.9	knotless	PA	4-ply braid	71.3946	315.638	3.22924	53.3886	0.169145	262.249	2447.36	0.308738	0.000194505
			25.15	81.45	64.0279	18.1927		0.147	2.9	knotless	PA	4-ply braid	80.4666	403.051	-4.0775	64.6113	0.160306	338.439	2758.34	0.313658	-0.00015062
			25.15	90.33	77.7188	-3.74889		0.147	2.9	knotless	PA	4-ply braid	90.1726	501.521	13.4354	77.4811	0.154492	424.04	3091.06	0.312943	0.000320537
			25.15	101.28	97.4072	31.217		0.147	2.9	knotless	PA	4-ply braid	100.763	607.819	-28.2572	92.4949	0.152175	515.324	3454.1	0.304568	-0.000458973
			25.15	111.03	106.604	-27.424		0.147	2.9	knotless	PA	4-ply braid	110.423	719.164	-8.24873	107.037	0.148835	612.127	3785.24	0.301251	-9.57e-05
			25.15	120.68	119.461	64.7609		0.147	2.9	knotless	PA	4-ply braid	120.109	844.155	-16.4548	122.398	0.144995	721.757	4117.26	0.300226	-0.000138566
			26.74	29.97	12.2958	1.21887		0.147	4.3	knotless	PA	4-ply braid	30.3355	64.0157	4.5795	13.6322	0.21295	50.3835	1039.88	0.328543	0.00670582
			26.74	40.09	20.7381	0.0755259		0.147	4.3	knotless	PA	4-ply braid	40.7992	114.159	5.04555	21.8696	0.191572	92.2893	1398.57	0.332702	0.00232325
			26.74	50.57	29.9914	1.97199		0.147	4.3	knotless	PA	4-ply braid	50.5914	175.551	10.4436	30.8215	0.17557	144.73	1734.24	0.339322	0.00203353
			26.74	60.8	42.001	2.28234		0.147	4.3	knotless	PA	4-ply braid	60.3552	245.165	13.1556	40.8406	0.166584	204.324	2068.94	0.336588	0.00131341
			26.74	71.43	55.068	3.36806		0.147	4.3	knotless	PA	4-ply braid	71.0208	332.317	24.2999	52.9434	0.159316	279.373	2434.55	0.33237	0.00132041
			26.74	81.21	64.5112	22.3224		0.147	4.3	knotless	PA	4-ply braid	80.8041	424.235	25.8614	65.0442	0.153321	359.19	2769.92	0.330115	0.000862278
			26.74	90.64	77.6616	-3.28781		0.147	4.3	knotless	PA	4-ply braid	89.5186	515.873	58.3643	76.5868	0.14846	439.286	3068.64	0.328949	0.00131604
			26.74	100.66	102.216	31.7112		0.147	4.3	knotless	PA	4-ply braid	99.697	631.465	43.0434	90.9389	0.144013	540.526	3417.55	0.326332	0.000647762
			26.74	110.53	107.78	-21.8831		0.147	4.3	knotless	PA	4-ply braid	109.724	736.41	43.3491	105.957	0.143884	630.453	3761.26	0.314238	0.000479675
			26.74	120.74	125.914	53.5765		0.147	4.3	knotless	PA	4-ply braid	119.002	856.671	73.1386	120.604	0.140783	736.066	4079.33	0.311898	0.000598034
			28.36	30.35	12.2109	-0.746752		0.147	5.7	knotless	PA	4-ply braid	30.0136	69.2424	7.49297	13.4021	0.193553	55.8403	1028.85	0.371981	0.00937813
			28.36	40.2	20.2751	-0.406929		0.147	5.7	knotless	PA	4-ply braid	40.2462	123.167	14.5432	21.3987	0.173737	101.769	1379.61	0.377026	0.00575274
			28.36	50.48	30.3807	0.628683		0.147	5.7	knotless	PA	4-ply braid	49.8772	189.534	23.1002	30.1304	0.158971	159.404	1709.76	0.384505	0.00385877
			28.36	60.89	42.0398	1.75985		0.147	5.7	knotless	PA	4-ply braid	59.9131	267.475	33.3499	40.3645	0.150909	227.111	2053.78	0.379665	0.00279727
			28.36	71.09	53.0419	2.94718		0.147	5.7	knotless	PA	4-ply braid	70.8173	356.973	47.4508	52.7016	0.147635	304.272	2427.57	0.364075	0.0022345
			28.36	81.17	66.1235	17.6745		0.147	5.7	knotless	PA	4-ply braid	80.7187	451.477	55.1529	64.9346	0.143827	386.542	2766.99	0.356004	0.0016237
			28.36	91.03	79.7945	3.26592		0.147	5.7	knotless	PA	4-ply braid	90.1813	550.209	83.5333	77.4931	0.140843	472.716	3091.36	0.348798	0.00165581
			28.36	101.34	103.173	21.7168		0.147	5.7	knotless	PA	4-ply braid	100.119	659.171	82.7633	91.5539	0.138892	567.617	3432.02	0.339804	0.00114301
			28.36	110.53	108.833	-19.1694		0.147	5.7	knotless	PA	4-ply braid	109.632	771.082	91.4308	105.816	0.137231	665.266	3758.12	0.332145	0.000922781
			28.36	121.21	128.27	71.2714		0.147	5.7	knotless	PA	4-ply braid	118.761	878.047	119.902	120.214	0.136911	757.832	4071.05	0.322428	0.000933248
			30	30.44	12.5766	3.7911		0.147	7.2	knotless	PA	4-ply braid	30.5534	73.5488	10.1956	13.7887	0.187476	59.7601	1047.35	0.384149	0.0113101
			30	40.41	20.8314	7.91068		0.147	7.2	knotless	PA	4-ply braid	40.324	132.772	19.6338	21.4648	0.161666	111.307	1382.28	0.410775	0.00668339
			30	50.95	30.7984	11.1205		0.147	7.2	knotless	PA	4-ply braid	49.9977	201.653	33.9865	30.2466	0.149993	171.406	1713.89	0.411467	0.00501539
			30	60.46	42.0094	16.7008		0.147	7.2	knotless	PA	4-ply braid	61.053	287.046	51.3732	41.5963	0.144912	245.45	2092.86	0.395144	0.00374145
			30	71.36	56.406	32.6366		0.147	7.2	knotless	PA	4-ply braid	70.7075	378.602	68.5218	52.5714	0.138857	326.031	2423.81	0.391322	0.0028686
			30	80.6	66.9092	49.4669		0.147	7.2	knotless	PA	4-ply braid	80.4183	477.508	85.3066	64.5495	0.13518	412.958	2756.69	0.383181	0.00224507
			30	90.4	82.2883	51.8825		0.147	7.2	knotless	PA	4-ply braid	89.2808	574.639	100.361	76.2625	0.132714	498.377	3060.49	0.375188	0.00182382
			30	101.4	103.529	56.9206		0.147	7.2	knotless	PA	4-ply braid	99.849	691.64	101.238	91.1602	0.131803	600.48	3422.76	0.361425	0.00126996
			30	110.52	111.377	52.3886		0.147	7.2	knotless	PA	4-ply braid	109.654	794.981	116.017	105.85	0.133148	689.131	3758.87	0.343922	0.00110158
			30	120.53	127.132	153.275		0.147	7.2	knotless	PA	4-ply braid	119.518	917.08	146.399	121.439	0.13242	795.641	4097.01	0.334238	0.00104455
			31.67	29.92	12.8712	5.70663		0.147	8.6	knotless	PA	4-ply braid	29.8516	74.1274	13.6204	13.2869	0.179244	60.8405	1023.29	0.4097	0.0148744
			31.67	40.32	20.5918	7.74912		0.147	8.6	knotless	PA	4-ply braid	40.2282	135.904	26.9869	21.3835	0.157343	114.52	1379	0.424647	0.00876792
			31.67	50.68	30.7689	11.2067		0.147	8.6	knotless	PA	4-ply braid	50.5527	208.324	41.8658	30.7839	0.14777	177.54	1732.91	0.416883	0.00578882
			31.67	60.25	42.9589	19.4193		0.147	8.6	knotless	PA	4-ply braid	60.2937	291.706	60.2818	40.7743	0.139779	250.932	2066.83	0.414208	0.0042511
			31.67	71.36	56.9743	38.4625		0.147	8.6	knotless	PA	4-ply braid	71.3463	389.546	74.6363	53.331	0.136906	336.215	2445.71	0.396351	0.00295148
			31.67	80.63	68.7015	47.2052		0.147	8.6	knotless	PA	4-ply braid	80.9813	488.991	89.2762	65.2718	0.133483	423.719	2775.99	0.387718	0.00224048
			31.67	90.76	83.9877	66.3821		0.147	8.6	knotless	PA	4-ply braid	90.4311	594.606	111.744	77.8357	0.130903	516.77	3099.92	0.379201	0.00189658
			31.67	101.49	104.707	61.1211		0.147	8.6	knotless	PA	4-ply braid	99.7696	706.503	109.435	91.0446	0.128867	615.459	3420.04	0.37103	0.00131563
			31.67	110.47	110.554	64.971		0.147	8.6	knotless	PA	4-ply braid	109.401	825.499	137.661	105.46	0.127753	720.038	3750.18	0.361014	0.00121223
			31.67	121.19	133.231	147.944		0.147	8.6	knotless	PA	4-ply braid	118.731	947.177	160.004	120.167	0.126868	827.01	4070.04	0.352035	0.00107023
								0.147	10.1	knotless	PA	4-ply braid	30.2115	77.0013	16.0075	13.5433	0.175884	63.458	1035.63	0.417206	0.0162007
								0.147	10.1	knotless	PA	4-ply braid	40.47	138.967	30.8507	21.5889	0.155352	117.378	1387.29	0.430059	0.00958624
								0.147	10.1	knotless	PA	4-ply braid	50.2051	213.496	47.13	30.4471	0.142612	183.049	1721	0.435791	0.00620476
								0.147	10.1	knotless	PA	4-ply braid	60.4039	306.463	66.4284	40.8931	0.133436	265.57	2070.61	0.436774	0.00424429
								0.147	10.1	knotless	PA	4-ply braid	71.2641	409.653	87.9689	53.233	0.129947	356.42	2442.89	0.42114	0.00314561
								0.147	10.1	knotless	PA	4-ply braid	81.0128	510.725	108.76	65.3123	0.127882	445.413	2777.07	0.407251	0.00250209
								0.147	10.1	knotless	PA	4-ply braid	90.2077	628.155	118.599	77.5292	0.123424	550.626	3092.26	0.406048	0.00180365
								0.147	10.1	knotless	PA	4-ply braid	100.023	747.948	131.997	91.4131	0.122218	656.535	3428.71	0.393794	0.00141588
								0.147	10.1	knotless	PA	4-ply braid	110.11	879.049	166.633	106.552	0.121213	772.497	3774.49	0.382343	0.00129402
								0.147	10.1	knotless	PA	4-ply braid	119.402	1005.26	202.24	121.251	0.120616	884.013	4093.03	0.372084	0.00120092
								0.147	11.5	knotless	PA	4-ply braid	30.399	81.7198	19.3905	13.6777	0.167373	68.0421	1042.06	0.441842	0.0174238
								0.147	11.5	knotless	PA	4-ply braid	40.5981	143.909	34.6598	21.698	0.150776	122.211	1391.68	0.444943	0.0100429
								0.147	11.5	knotless	PA	4-ply braid	50.324	222.264	53.7308	30.5622	0.137504	191.701	1725.08	0.454236	0.00652671
								0.147	11.5	knotless	PA	4-ply braid	60.6277	311.679	71.8613	41.1351	0.131979	270.544	2078.28	0.441675	0.00443901
								0.147	11.5	knotless	PA	4-ply braid	70.7514	418.614	96.5959	52.6235	0.125709	365.991	2425.31	0.43874	0.00330779
								0.147	11.5	knotless	PA	4-ply braid	80.2743	527.518	117.411	64.3652	0.122015	463.152	2751.75	0.431299	0.00253188
								0.147	11.5	knotless	PA	4-ply braid	89.685	642.327	135.506	76.8139	0.119587	565.513	3074.35	0.421901	0.00197085
								0.147	11.5	knotless	PA	4-ply braid	100.244	776.731	146.497	91.7355	0.118105	684.996	3436.29	0.409055	0.00145712
								0.147	11.5	knotless	PA	4-ply braid	110.361	911.304	199.648	106.94	0.117348	804.364	3783.09	0.396307	0.0014426
								0.147	11.5	knotless	PA	4-ply braid	119.32	1043.16	227.512	121.118	0.116106	922.044	4090.2	0.388629	0.00125461
								0.147	13	knotless	PA	4-ply braid	30.4421	81.4145	20.2761	13.7086	0.16838	67.7059	1043.54	0.438415	0.0183564
								0.147	13	knotless	PA	4-ply braid	40.0615	143.952	40.454	21.2423	0.147565	122.71	1373.28	0.458809	0.0117148
								0.147	13	knotless	PA	4-ply braid	50.8902	228.907	59.4211	31.1124	0.135917	197.795	1744.48	0.458304	0.00680501
								0.147	13	knotless	PA	4-ply braid	60.4162	318.173	79.8847	40.9065	0.128567	277.267	2071.03	0.455825	0.00473525
								0.147	13	knotless	PA	4-ply braid	71.6579	429.774	107.813	53.703	0.124956	376.071	2456.39	0.439489	0.00350267
								0.147	13	knotless	PA	4-ply braid	80.9366	553.112	138.26	65.2144	0.117904	487.898	2774.46	0.446937	0.00271192
								0.147	13	knotless	PA	4-ply braid	89.9579	666.234	160.354	77.1871	0.115856	589.047	3083.7	0.436796	0.00216787
								0.147	13	knotless	PA	4-ply braid	100.243	807.384	185.343	91.7343	0.113619	715.65	3436.26	0.427367	0.00170617
								0.147	13	knotless	PA	4-ply braid	110.595	952.917	218.919	107.302	0.112604	845.615	3791.12	0.414869	0.00144671
								0.147	13	knotless	PA	4-ply braid	119.307	1107.52	277.027	121.097	0.109341	986.42	4089.76	0.415852	0.00135528
								0.147	14.5	knotless	PA	4-ply braid	30.6316	86.5087	22.8841	13.845	0.160042	72.6637	1050.03	0.464714	0.0183494
								0.147	14.5	knotless	PA	4-ply braid	40.3184	150.532	40.6251	21.46	0.142561	129.072	1382.09	0.476465	0.0107583
								0.147	14.5	knotless	PA	4-ply braid	51.0015	233.566	64.6244	31.221	0.133671	202.345	1748.3	0.466802	0.00710861
								0.147	14.5	knotless	PA	4-ply braid	61.0502	328.8	86.0676	41.5933	0.1265	287.206	2092.76	0.462409	0.00477732
								0.147	14.5	knotless	PA	4-ply braid	71.4126	441.307	112.682	53.41	0.121027	387.897	2447.98	0.456431	0.00347198
								0.147	14.5	knotless	PA	4-ply braid	81.2897	559.014	144.213	65.6687	0.117472	493.346	2786.56	0.44801	0.00276927
								0.147	14.5	knotless	PA	4-ply braid	89.7472	677.075	166.594	76.899	0.113575	600.176	3076.48	0.44714	0.00218069
								0.147	14.5	knotless	PA	4-ply braid	100.694	829.974	192.407	92.3939	0.111321	737.58	3451.73	0.436524	0.0016761
								0.147	14.5	knotless	PA	4-ply braid	110.738	969.583	249.193	107.523	0.110897	862.059	3796.02	0.421846	0.00159064
								0.147	14.5	knotless	PA	4-ply braid	120.081	1123.35	277.486	122.353	0.108917	1001	4116.3	0.416576	0.00131952
								0.147	16	knotless	PA	4-ply braid	30.2314	88.5612	28.8568	13.5576	0.153087	75.0036	1036.31	0.492462	0.0220784
								0.147	16	knotless	PA	4-ply braid	40.7872	157.832	50.6549	21.8594	0.138498	135.972	1398.16	0.490465	0.0122023
								0.147	16	knotless	PA	4-ply braid	50.8675	243.67	78.1654	31.0902	0.127591	212.58	1743.71	0.493003	0.0078998
								0.147	16	knotless	PA	4-ply braid	60.834	344.953	109.677	41.3586	0.119896	303.594	2085.35	0.492275	0.00553099
								0.147	16	knotless	PA	4-ply braid	71.1748	464.146	146.741	53.1266	0.114461	411.02	2439.83	0.486875	0.0040874
								0.147	16	knotless	PA	4-ply braid	80.9103	594.092	194.557	65.1805	0.109714	528.912	2773.55	0.484823	0.00330786
								0.147	16	knotless	PA	4-ply braid	90.4395	728.857	228.724	77.8472	0.106807	651.01	3100.21	0.477616	0.00258365
								0.147	16	knotless	PA	4-ply braid	100.608	886.315	262.859	92.2678	0.104103	794.047	3448.78	0.470749	0.00200795
								0.147	16	knotless	PA	4-ply braid	111.249	1048.55	327.58	108.317	0.103301	940.238	3813.55	0.455881	0.0017879
								0.147	16	knotless	PA	4-ply braid	120.26	1222.07	391.386	122.644	0.100358	1099.43	4122.45	0.456172	0.0015726
								0.147	17.5	knotless	PA	4-ply braid	30.0574	87.8747	28.8332	13.4334	0.15287	74.4413	1030.35	0.494444	0.0224065
								0.147	17.5	knotless	PA	4-ply braid	40.6552	160.957	53.5484	21.7466	0.135108	139.21	1393.63	0.505414	0.0124032
								0.147	17.5	knotless	PA	4-ply braid	50.8503	245.629	81.2993	31.0735	0.126506	214.556	1743.12	0.49792	0.00808602
								0.147	17.5	knotless	PA	4-ply braid	60.5	349.745	113.245	40.997	0.11722	308.748	2073.9	0.506174	0.00555548
								0.147	17.5	knotless	PA	4-ply braid	71.1532	467.835	159.335	53.101	0.113504	414.734	2439.09	0.491573	0.00436851
								0.147	17.5	knotless	PA	4-ply braid	81.1034	605.662	206.084	65.4288	0.108029	540.233	2780.17	0.492845	0.00337125
								0.147	17.5	knotless	PA	4-ply braid	90.621	742.263	246.759	78.0966	0.105214	664.166	3106.43	0.485317	0.00268761
								0.147	17.5	knotless	PA	4-ply braid	100.813	912.306	286.727	92.5674	0.101465	819.738	3455.79	0.484008	0.00206726
								0.147	17.5	knotless	PA	4-ply braid	110.908	1073.01	355.182	107.787	0.100453	965.223	3801.86	0.470879	0.00185118
								0.147	17.5	knotless	PA	4-ply braid	120.015	1251.85	429.739	122.246	0.097652	1129.6	4114.04	0.47061	0.00164554
								0.147	19	knotless	PA	4-ply braid	30.8686	92.9786	32.6673	14.0162	0.150747	78.9624	1058.16	0.497271	0.0226754
								0.147	19	knotless	PA	4-ply braid	41.0171	162.769	55.2383	22.0562	0.135506	140.713	1406.04	0.501893	0.0125114
								0.147	19	knotless	PA	4-ply braid	51.2074	256.38	91.5171	31.4223	0.122561	224.958	1755.36	0.514805	0.00835488
								0.147	19	knotless	PA	4-ply braid	60.6688	354.218	123.382	41.1796	0.116255	313.039	2079.69	0.510357	0.00590088
								0.147	19	knotless	PA	4-ply braid	71.7082	483.334	176.377	53.7631	0.111234	429.571	2458.11	0.501307	0.00453059
								0.147	19	knotless	PA	4-ply braid	80.6014	607.308	217.453	64.7842	0.106674	542.524	2762.97	0.501119	0.00353797
								0.147	19	knotless	PA	4-ply braid	89.9216	745.957	252.9	77.1374	0.103407	668.82	3082.46	0.49635	0.00272727
								0.147	19	knotless	PA	4-ply braid	101.118	923.242	309.8	93.0154	0.100749	830.227	3466.27	0.487243	0.00218101
								0.147	19	knotless	PA	4-ply braid	110.572	1088.01	362.529	107.267	0.0985902	980.741	3790.34	0.481361	0.00183774
								0.147	19	knotless	PA	4-ply braid	120.758	1284.95	442.975	123.455	0.0960776	1161.49	4139.51	0.477961	0.00160996
								0.147	20.5	knotless	PA	4-ply braid	30.5071	89.0741	32.0213	13.7554	0.154426	75.3188	1045.76	0.485633	0.0242183
								0.147	20.5	knotless	PA	4-ply braid	41.1172	164.334	60.2574	22.1421	0.134739	142.192	1409.47	0.504702	0.0133895
								0.147	20.5	knotless	PA	4-ply braid	51.0698	253.38	94.0171	31.2877	0.123481	222.092	1750.64	0.51099	0.00878759
								0.147	20.5	knotless	PA	4-ply braid	61.1508	359.755	130.619	41.7026	0.11592	318.052	2096.21	0.510389	0.0060562
								0.147	20.5	knotless	PA	4-ply braid	71.7968	487.785	184.3	53.8691	0.110436	433.915	2461.15	0.505129	0.0046481
								0.147	20.5	knotless	PA	4-ply braid	80.9282	623.977	239.805	65.2036	0.104497	558.774	2774.17	0.511968	0.00369596
								0.147	20.5	knotless	PA	4-ply braid	90.0333	765.105	276.952	77.2903	0.101019	687.815	3086.29	0.509181	0.00283903
								0.147	20.5	knotless	PA	4-ply braid	101.123	954.383	336.13	93.0224	0.0974686	861.361	3466.43	0.505466	0.00221447
								0.147	20.5	knotless	PA	4-ply braid	110.513	1129.2	415.095	107.176	0.0949133	1022.03	3788.33	0.502157	0.00195349
								0.147	20.5	knotless	PA	4-ply braid	119.853	1315.91	496.713	121.982	0.0926979	1193.93	4108.47	0.498757	0.00172132
								0.128	0	knotless	PA	4-ply braid	30.4345	58.4261	-16.1772	13.7032	0.234538	44.723	918.219	0.260465	-0.0255646
								0.128	0	knotless	PA	4-ply braid	40.6065	102.783	-27.4018	21.7051	0.211174	81.0777	1225.11	0.265254	-0.0139923
								0.128	0	knotless	PA	4-ply braid	50.433	157.722	-44.5334	30.6677	0.194442	127.054	1521.58	0.26947	-0.00965724
								0.128	0	knotless	PA	4-ply braid	60.8444	227.103	-68.0809	41.3698	0.182163	185.734	1835.7	0.270646	-0.0071208
								0.128	0	knotless	PA	4-ply braid	71.4836	309.655	-94.6517	53.4947	0.172756	256.16	2156.69	0.270427	-0.00532504
								0.128	0	knotless	PA	4-ply braid	80.8149	390.454	-129.663	65.058	0.166622	325.396	2438.21	0.268769	-0.00458803
								0.128	0	knotless	PA	4-ply braid	90.3804	497.84	-174.875	77.7662	0.156207	420.074	2726.81	0.277414	-0.00380625
								0.128	0	knotless	PA	4-ply braid	100.842	617.009	-223.655	92.61	0.150095	524.399	3042.43	0.278184	-0.00316919
								0.128	0	knotless	PA	4-ply braid	110.63	726.829	-352.699	107.357	0.147706	619.471	3337.75	0.273039	-0.00360157
								0.128	0	knotless	PA	4-ply braid	120.892	868.886	-399.655	123.673	0.142335	745.213	3647.34	0.275067	-0.00285569
								0.128	1.4	knotless	PA	4-ply braid	30.071	59.4578	-14.8124	13.4431	0.226094	46.0147	907.253	0.274506	-0.0226027
								0.128	1.4	knotless	PA	4-ply braid	40.332	104.553	-28.6937	21.4715	0.205364	83.0818	1216.83	0.275523	-0.01416
								0.128	1.4	knotless	PA	4-ply braid	50.3903	159.524	-49.1958	30.6263	0.191986	128.897	1520.29	0.273843	-0.0104287
								0.128	1.4	knotless	PA	4-ply braid	60.6269	228.291	-75.8615	41.1342	0.180184	187.156	1829.14	0.274678	-0.0078523
								0.128	1.4	knotless	PA	4-ply braid	71.1616	313.824	-110.048	53.1109	0.169238	260.713	2146.97	0.27773	-0.00602783
								0.128	1.4	knotless	PA	4-ply braid	80.8839	404.789	-147.368	65.1467	0.16094	339.642	2440.3	0.280058	-0.00485174
								0.128	1.4	knotless	PA	4-ply braid	90.5237	507.574	-195.374	77.9628	0.153599	429.611	2731.13	0.282815	-0.00409092
								0.128	1.4	knotless	PA	4-ply braid	100.54	625.533	-263.82	92.168	0.147343	533.365	3033.32	0.284643	-0.00363712
								0.128	1.4	knotless	PA	4-ply braid	110.396	746.585	-357.343	106.994	0.143312	639.591	3330.68	0.283106	-0.00345842
								0.128	1.4	knotless	PA	4-ply braid	120.944	878.547	-456.563	123.759	0.140868	754.788	3648.93	0.278359	-0.00319097
								0.128	2.9	knotless	PA	4-ply braid	30.476	64.2795	-12.9351	13.733	0.213645	50.5465	919.471	0.29358	-0.0168879
								0.128	2.9	knotless	PA	4-ply braid	40.2606	111.258	-25.2726	21.4109	0.192443	89.8475	1214.68	0.299018	-0.0110138
								0.128	2.9	knotless	PA	4-ply braid	50.6456	169.816	-38.4455	30.8743	0.18181	138.942	1528	0.292214	-0.00719179
								0.128	2.9	knotless	PA	4-ply braid	61.1735	243.192	-63.4239	41.7274	0.171582	201.465	1845.63	0.290418	-0.00578502
								0.128	2.9	knotless	PA	4-ply braid	71.6488	328.009	-85.4382	53.692	0.163691	274.317	2161.67	0.288261	-0.00428382
								0.128	2.9	knotless	PA	4-ply braid	80.9909	417.808	-118.033	65.2841	0.156254	352.524	2443.52	0.289913	-0.00364754
								0.128	2.9	knotless	PA	4-ply braid	90.3473	517.517	-150.059	77.7207	0.15018	439.796	2725.81	0.290651	-0.00302249
								0.128	2.9	knotless	PA	4-ply braid	100.214	632.392	-200.963	91.6918	0.144992	540.7	3023.48	0.290438	-0.00271078
								0.128	2.9	knotless	PA	4-ply braid	110.506	759.028	-266.994	107.165	0.141187	651.863	3334	0.287964	-0.00249999
								0.128	2.9	knotless	PA	4-ply braid	120.081	890.987	-344.664	122.353	0.137323	768.634	3622.89	0.287554	-0.00234209
								0.128	4.3	knotless	PA	4-ply braid	30.3164	68.9472	-7.84565	13.6184	0.19752	55.3288	914.656	0.324748	-0.0089032
								0.128	4.3	knotless	PA	4-ply braid	40.2797	116.978	-16.4453	21.4272	0.183172	95.551	1215.25	0.317697	-0.00648311
								0.128	4.3	knotless	PA	4-ply braid	50.4174	176.787	-29.2476	30.6526	0.173388	146.134	1521.11	0.310128	-0.00504827
								0.128	4.3	knotless	PA	4-ply braid	61.1125	251.076	-47.1865	41.661	0.165929	209.415	1843.79	0.302482	-0.00403791
								0.128	4.3	knotless	PA	4-ply braid	71.1177	337.106	-64.6996	53.0587	0.157395	284.047	2145.65	0.302961	-0.00307129
								0.128	4.3	knotless	PA	4-ply braid	80.9354	428.18	-93.336	65.2128	0.152302	362.967	2441.85	0.298911	-0.0027463
								0.128	4.3	knotless	PA	4-ply braid	90.7443	534.042	-106.802	78.2662	0.146554	455.776	2737.79	0.298582	-0.00202012
								0.128	4.3	knotless	PA	4-ply braid	101.325	663.022	-152.937	93.3188	0.140748	569.704	3057.01	0.299342	-0.00187676
								0.128	4.3	knotless	PA	4-ply braid	110.315	771.616	-205.459	106.87	0.138502	664.746	3328.26	0.294669	-0.00186154
								0.128	4.3	knotless	PA	4-ply braid	120.295	909.005	-253.093	122.7	0.134983	786.304	3629.34	0.293122	-0.00165234
								0.128	5.7	knotless	PA	4-ply braid	30.5985	75.3542	-6.1655	13.8211	0.183415	61.5331	923.167	0.354536	-0.00585739
								0.128	5.7	knotless	PA	4-ply braid	40.083	133.449	-10.7977	21.2605	0.159316	112.188	1209.32	0.376685	-0.00327079
								0.128	5.7	knotless	PA	4-ply braid	50.8727	200.031	-22.1755	31.0953	0.155452	168.936	1534.85	0.352131	-0.0029897
								0.128	5.7	knotless	PA	4-ply braid	60.6473	277.45	-35.1139	41.1563	0.148338	236.294	1829.75	0.346562	-0.00246071
								0.128	5.7	knotless	PA	4-ply braid	71.6512	366.024	-52.3098	53.6949	0.146698	312.329	2161.74	0.328184	-0.00210627
								0.128	5.7	knotless	PA	4-ply braid	80.7459	461.47	-81.7309	64.9694	0.140788	396.501	2436.13	0.328061	-0.00207038
								0.128	5.7	knotless	PA	4-ply braid	90.6051	568.174	-100.966	78.0747	0.137413	490.1	2733.59	0.322055	-0.00168719
								0.128	5.7	knotless	PA	4-ply braid	100.995	693.642	-134.545	92.8346	0.133836	600.807	3047.05	0.317751	-0.00150851
								0.128	5.7	knotless	PA	4-ply braid	109.84	806.677	-223.404	106.136	0.131572	700.541	3313.91	0.313231	-0.001852
								0.128	5.7	knotless	PA	4-ply braid	120.536	946.367	-285.833	123.093	0.130069	823.274	3636.62	0.305676	-0.00172165
								0.128	7.2	knotless	PA	4-ply braid	29.9274	81.5279	-1.23967	13.3408	0.163635	68.1871	902.919	0.410692	-0.00100611
								0.128	7.2	knotless	PA	4-ply braid	40.3336	142.903	-3.91874	21.4729	0.150262	121.43	1216.88	0.402664	-0.00103518
								0.128	7.2	knotless	PA	4-ply braid	50.6121	215.431	-6.92468	30.8417	0.143163	184.589	1526.99	0.388731	-0.000804886
								0.128	7.2	knotless	PA	4-ply braid	60.5451	303.712	-19.0023	41.0457	0.135147	262.666	1826.67	0.386543	-0.0011113
								0.128	7.2	knotless	PA	4-ply braid	71.2183	401.795	-32.0859	53.1784	0.132352	348.617	2148.68	0.37078	-0.00107215
								0.128	7.2	knotless	PA	4-ply braid	80.9777	503.8	-54.8609	65.2672	0.12955	438.532	2443.13	0.360763	-0.001166
								0.128	7.2	knotless	PA	4-ply braid	90.4187	613.193	-71.3131	77.8187	0.126907	535.375	2727.97	0.353258	-0.00102312
								0.128	7.2	knotless	PA	4-ply braid	100.795	747.177	-99.8293	92.5411	0.123854	654.635	3041.01	0.347597	-0.000964635
								0.128	7.2	knotless	PA	4-ply braid	110.143	861.605	-162.228	106.605	0.123728	755.001	3323.07	0.335723	-0.00117885
								0.128	7.2	knotless	PA	4-ply braid	120.165	1002.44	-215.441	122.489	0.122191	879.95	3625.42	0.32874	-0.00115655
								0.128	8.6	knotless	PA	4-ply braid	30.397	89.1821	14.1896	13.6762	0.153352	75.5058	917.088	0.440829	0.00962424
								0.128	8.6	knotless	PA	4-ply braid	40.6616	154.068	23.4841	21.7521	0.141185	132.316	1226.77	0.431713	0.00533703
								0.128	8.6	knotless	PA	4-ply braid	50.5882	229.143	34.4973	30.8184	0.134494	198.325	1526.26	0.418052	0.00354424
								0.128	8.6	knotless	PA	4-ply braid	60.6967	318.009	43.2849	41.2098	0.129587	276.799	1831.24	0.405308	0.00230892
								0.128	8.6	knotless	PA	4-ply braid	71.3814	417.657	54.356	53.3729	0.127791	364.284	2153.6	0.385675	0.00168096
								0.128	8.6	knotless	PA	4-ply braid	80.8795	522.905	50.3358	65.141	0.124575	457.764	2440.16	0.377499	0.000993075
								0.128	8.6	knotless	PA	4-ply braid	90.5596	643.955	77.8776	78.0122	0.121145	565.943	2732.21	0.372267	0.0010131
								0.128	8.6	knotless	PA	4-ply braid	100.859	778.62	88.674	92.6358	0.118974	685.984	3042.96	0.363776	0.000789034
								0.128	8.6	knotless	PA	4-ply braid	110.067	896.327	52.4193	106.487	0.118804	789.84	3320.77	0.351701	0.000351972
								0.128	8.6	knotless	PA	4-ply braid	120.353	1032.44	73.1974	122.795	0.118936	909.648	3631.09	0.338774	0.000370437
								0.128	10.1	knotless	PA	4-ply braid	30.2162	88.7732	14.0981	13.5468	0.1526	75.2264	911.635	0.444468	0.00965044
								0.128	10.1	knotless	PA	4-ply braid	40.1848	151.107	22.293	21.3467	0.141269	129.76	1212.39	0.433481	0.00526686
								0.128	10.1	knotless	PA	4-ply braid	50.1457	219.404	29.6049	30.3896	0.138509	189.015	1512.91	0.40549	0.0033176
								0.128	10.1	knotless	PA	4-ply braid	59.9171	304.307	33.5943	40.3688	0.132658	263.938	1807.72	0.396599	0.00195701
								0.128	10.1	knotless	PA	4-ply braid	71.1265	401.653	39.9197	53.0691	0.132127	348.583	2145.91	0.371702	0.00133486
								0.128	10.1	knotless	PA	4-ply braid	81.0415	504.368	47.7768	65.3493	0.129567	439.019	2445.05	0.360594	0.00101315
								0.128	10.1	knotless	PA	4-ply braid	90.4399	613.281	64.1239	77.8478	0.126937	535.433	2728.6	0.353131	0.000919713
								0.128	10.1	knotless	PA	4-ply braid	100.498	743.136	65.0943	92.1073	0.123944	651.029	3032.07	0.347724	0.000635854
								0.128	10.1	knotless	PA	4-ply braid	110.766	872.775	53.373	107.567	0.123247	765.208	3341.85	0.336448	0.000377979
								0.128	10.1	knotless	PA	4-ply braid	120.517	1008.55	76.6946	123.061	0.122019	885.485	3636.03	0.328881	0.000406746
								0.128	11.5	knotless	PA	4-ply braid	30.3112	91.9653	15.5419	13.6147	0.148042	78.3505	914.5	0.460031	0.00991306
								0.128	11.5	knotless	PA	4-ply braid	40.6145	160.03	25.196	21.7119	0.135674	138.318	1225.35	0.452344	0.00530738
								0.128	11.5	knotless	PA	4-ply braid	50.6097	237.219	33.9397	30.8393	0.130004	206.379	1526.91	0.434659	0.00325358
								0.128	11.5	knotless	PA	4-ply braid	60.5846	326.614	40.9244	41.0885	0.125801	285.525	1827.86	0.419634	0.0020695
								0.128	11.5	knotless	PA	4-ply braid	71.3044	429.397	45.3917	53.2811	0.124083	376.116	2151.28	0.399062	0.00132803
								0.128	11.5	knotless	PA	4-ply braid	80.9673	537.486	57.4695	65.2538	0.121406	472.232	2442.81	0.388586	0.00107313
								0.128	11.5	knotless	PA	4-ply braid	90.945	651.686	67.4928	78.5424	0.120522	573.144	2743.84	0.373815	0.000857297
								0.128	11.5	knotless	PA	4-ply braid	100.891	789.889	74.1208	92.6819	0.117335	697.207	3043.91	0.369496	0.000640853
								0.128	11.5	knotless	PA	4-ply braid	110.475	923.118	77.7649	107.118	0.116039	816	3333.08	0.36067	0.000492289
								0.128	11.5	knotless	PA	4-ply braid	120.533	1070.18	98.3632	123.088	0.115016	947.094	3636.52	0.351668	0.000463307
								0.128	13	knotless	PA	4-ply braid	29.7658	94.6148	16.9038	13.2261	0.139789	81.3887	898.044	0.495543	0.0101863
								0.128	13	knotless	PA	4-ply braid	39.9593	159.514	24.3558	21.156	0.132627	138.358	1205.59	0.467433	0.00516363
								0.128	13	knotless	PA	4-ply braid	50.2933	236.807	32.0075	30.5324	0.128934	206.275	1517.37	0.439923	0.00307902
								0.128	13	knotless	PA	4-ply braid	60.2052	324.396	38.6583	40.6788	0.125398	283.718	1816.41	0.42225	0.00198172
								0.128	13	knotless	PA	4-ply braid	71.1488	430.598	46.7647	53.0957	0.123307	377.502	2146.59	0.402286	0.00136058
								0.128	13	knotless	PA	4-ply braid	80.1306	539.313	57.603	64.1816	0.119006	475.132	2417.57	0.399179	0.00106835
								0.128	13	knotless	PA	4-ply braid	90.0896	658.171	78.6443	77.3674	0.117549	580.803	2718.03	0.386039	0.000979357
								0.128	13	knotless	PA	4-ply braid	100.366	798.964	88.6069	91.9149	0.115043	707.049	3028.09	0.378637	0.000748798
								0.128	13	knotless	PA	4-ply braid	109.855	935.645	85.3779	106.159	0.113461	829.486	3314.35	0.370786	0.000526107
								0.128	13	knotless	PA	4-ply braid	120.071	1085.23	103.295	122.336	0.112728	962.897	3622.57	0.360295	0.000473135
								0.128	14.5	knotless	PA	4-ply braid	30.2952	99.3145	19.6828	13.6033	0.136972	85.7112	914.018	0.503778	0.010765
								0.128	14.5	knotless	PA	4-ply braid	40.1907	172.142	32.7471	21.3517	0.124035	150.791	1212.57	0.503585	0.00596142
								0.128	14.5	knotless	PA	4-ply braid	50.6321	262.311	48.9902	30.8611	0.117651	231.45	1527.59	0.487032	0.00384085
								0.128	14.5	knotless	PA	4-ply braid	60.6744	371.106	66.0125	41.1856	0.110981	329.92	1830.57	0.483447	0.00258572
								0.128	14.5	knotless	PA	4-ply braid	71.0148	490.935	79.6132	52.9362	0.107828	437.998	2142.54	0.468518	0.00178192
								0.128	14.5	knotless	PA	4-ply braid	80.9342	618.856	105.846	65.2113	0.105374	553.645	2441.81	0.455951	0.00149089
								0.128	14.5	knotless	PA	4-ply braid	90.3653	757.772	123.167	77.7454	0.102597	680.026	2726.35	0.449235	0.00115709
								0.128	14.5	knotless	PA	4-ply braid	100.581	922.443	152.651	92.2281	0.0999824	830.215	3034.56	0.442702	0.000967771
								0.128	14.5	knotless	PA	4-ply braid	110.238	1076.01	151.413	106.751	0.0992098	969.259	3325.92	0.430257	0.000705474
								0.128	14.5	knotless	PA	4-ply braid	120.05	1244.07	182.755	122.302	0.0983075	1121.77	3621.94	0.419888	0.000636981
								0.128	16	knotless	PA	4-ply braid	30.4433	104.337	21.8065	13.7095	0.131396	90.6276	918.484	0.527508	0.0108059
								0.128	16	knotless	PA	4-ply braid	40.0367	178.082	36.1555	21.2214	0.119166	156.861	1207.92	0.527897	0.00615012
								0.128	16	knotless	PA	4-ply braid	50.7877	268.662	52.104	31.0125	0.115433	237.649	1532.28	0.497017	0.00389413
								0.128	16	knotless	PA	4-ply braid	60.6113	375.531	70.8175	41.1174	0.109491	334.414	1828.67	0.491052	0.00270894
								0.128	16	knotless	PA	4-ply braid	70.7012	497.243	90.3588	52.5639	0.105711	444.679	2133.08	0.479893	0.00197144
								0.128	16	knotless	PA	4-ply braid	80.6278	625.018	117.273	64.8179	0.103706	560.2	2432.57	0.464863	0.00161944
								0.128	16	knotless	PA	4-ply braid	90.6126	768.815	143.195	78.0851	0.101566	690.73	2733.82	0.453818	0.00130688
								0.128	16	knotless	PA	4-ply braid	100.819	940.812	184.842	92.5761	0.0984003	848.236	3041.73	0.450181	0.00112654
								0.128	16	knotless	PA	4-ply braid	109.754	1100.03	163.533	106.004	0.0963644	994.025	3311.31	0.445154	0.000729037
								0.128	16	knotless	PA	4-ply braid	119.862	1270.55	208.619	121.997	0.0960188	1148.55	3616.27	0.431261	0.000697144
								0.128	17.5	knotless	PA	4-ply braid	30.395	109.742	24.5411	13.6748	0.124609	96.0673	917.028	0.560948	0.0109925
								0.128	17.5	knotless	PA	4-ply braid	40.419	188.996	41.3452	21.5454	0.114	167.45	1219.45	0.552926	0.00624413
								0.128	17.5	knotless	PA	4-ply braid	49.8022	278.562	59.2099	30.0582	0.107905	248.503	1502.55	0.540489	0.00411626
								0.128	17.5	knotless	PA	4-ply braid	60.0587	388.955	80.8614	40.5211	0.104179	348.434	1811.99	0.521098	0.00288332
								0.128	17.5	knotless	PA	4-ply braid	71.652	524.334	107.774	53.6959	0.102408	470.638	2161.77	0.494517	0.0021147
								0.128	17.5	knotless	PA	4-ply braid	80.7347	665.959	139.068	64.9551	0.0975361	601.004	2435.79	0.497403	0.00169154
								0.128	17.5	knotless	PA	4-ply braid	90.398	814.029	155.918	77.7903	0.095562	736.239	2727.34	0.486018	0.00126931
								0.128	17.5	knotless	PA	4-ply braid	100.675	997.144	211.286	92.3659	0.0926304	904.778	3037.4	0.48156	0.00114632
								0.128	17.5	knotless	PA	4-ply braid	110.483	1169.85	199.184	107.13	0.0915759	1062.72	3333.32	0.469651	0.000785138
								0.128	17.5	knotless	PA	4-ply braid	120.27	1355.63	261.705	122.659	0.0904816	1232.97	3628.58	0.459823	0.000768215
								0.128	19	knotless	PA	4-ply braid	29.7522	107.065	26.9087	13.2165	0.123443	93.8486	897.635	0.571927	0.0126634
								0.128	19	knotless	PA	4-ply braid	39.9533	194.338	49.2702	21.1509	0.108835	173.187	1205.41	0.585277	0.00703749
								0.128	19	knotless	PA	4-ply braid	50.435	300.311	74.5167	30.6697	0.102126	269.641	1521.64	0.57184	0.0044572
								0.128	19	knotless	PA	4-ply braid	60.5591	421.139	105.954	41.0609	0.0974996	380.078	1827.09	0.559069	0.00322269
								0.128	19	knotless	PA	4-ply braid	71.1061	566.772	143.016	53.0449	0.0935912	513.728	2145.3	0.548113	0.00240169
								0.128	19	knotless	PA	4-ply braid	80.8712	717.069	183.262	65.1303	0.0908285	651.939	2439.91	0.537738	0.00192265
								0.128	19	knotless	PA	4-ply braid	89.744	879.159	207.793	76.8946	0.0874639	802.264	2707.61	0.53735	0.00145027
								0.128	19	knotless	PA	4-ply braid	100.374	1086.48	270.382	91.926	0.0846087	994.559	3028.32	0.532523	0.00123561
								0.128	19	knotless	PA	4-ply braid	109.736	1265.76	277.685	105.976	0.0837251	1159.78	3310.77	0.519556	0.000934976
								0.128	19	knotless	PA	4-ply braid	120.63	1471.42	342.14	123.247	0.0837604	1348.17	3639.46	0.499786	0.000852477
								0.128	20.5	knotless	PA	4-ply braid	30.1943	113.674	31.9364	13.5311	0.119034	100.143	910.973	0.592547	0.0133325
								0.128	20.5	knotless	PA	4-ply braid	40.1381	198.813	54.7795	21.3071	0.107171	177.506	1210.98	0.594363	0.00747614
								0.128	20.5	knotless	PA	4-ply braid	50.3576	304.817	85.2916	30.5946	0.10037	274.223	1519.31	0.583345	0.00495197
								0.128	20.5	knotless	PA	4-ply braid	60.259	437.863	123.648	40.7368	0.0930355	397.127	1818.04	0.589978	0.00347906
								0.128	20.5	knotless	PA	4-ply braid	70.8448	589.757	161.686	52.7343	0.0894169	537.023	2137.41	0.577202	0.00250771
								0.128	20.5	knotless	PA	4-ply braid	81.1181	763.083	214.183	65.4478	0.0857676	697.635	2447.36	0.571931	0.00198423
								0.128	20.5	knotless	PA	4-ply braid	89.7899	929.718	256.698	76.9573	0.0827749	852.76	2708.99	0.570588	0.00160203
								0.128	20.5	knotless	PA	4-ply braid	100.581	1137.25	316.324	92.2287	0.0810982	1045.02	3034.57	0.557239	0.00131939
								0.128	20.5	knotless	PA	4-ply braid	110.407	1343.34	337.617	107.012	0.0796608	1236.33	3331.01	0.547133	0.00100926
								0.128	20.5	knotless	PA	4-ply braid	119.555	1559.23	418.399	121.5	0.0779229	1437.73	3607.03	0.542612	0.000928373
								0.187	0	knotless	PA	4-ply braid	30.324	67.5264	4.92309	13.6239	0.201756	53.9025	1271.34	0.284845	0.00524642
								0.187	0	knotless	PA	4-ply braid	40.97	121.181	9.59983	22.0158	0.181677	99.1655	1717.67	0.287079	0.00317661
								0.187	0	knotless	PA	4-ply braid	50.587	186.063	14.9394	30.8172	0.165628	155.246	2120.87	0.294791	0.00209693
								0.187	0	knotless	PA	4-ply braid	60.6245	269.961	21.0412	41.1316	0.152361	228.829	2541.69	0.302543	0.00140294
								0.187	0	knotless	PA	4-ply braid	71.3595	371.636	34.2722	53.3467	0.143546	318.289	2991.76	0.303732	0.00120581
								0.187	0	knotless	PA	4-ply braid	80.4115	471.236	40.6148	64.5408	0.136961	406.696	3371.27	0.305636	0.000888747
								0.187	0	knotless	PA	4-ply braid	89.9519	588.81	58.24	77.1789	0.131076	511.631	3771.25	0.307261	0.000816287
								0.187	0	knotless	PA	4-ply braid	100.626	727.69	50.1384	92.2946	0.126832	635.395	4218.77	0.304925	0.000460097
								0.187	0	knotless	PA	4-ply braid	110.025	864.176	63.7016	106.422	0.123149	757.753	4612.83	0.304168	0.000414494
								0.187	0	knotless	PA	4-ply braid	120.126	1011.37	116.572	122.426	0.12105	888.942	5036.3	0.299344	0.000553793
								0.187	1.4	knotless	PA	4-ply braid	30.3176	66.5477	3.3617	13.6193	0.204655	52.9284	1271.07	0.279815	0.00368862
								0.187	1.4	knotless	PA	4-ply braid	40.5734	119.35	5.92574	21.6769	0.181625	97.6727	1701.05	0.288312	0.00202149
								0.187	1.4	knotless	PA	4-ply braid	51.0893	184.449	7.08327	31.3068	0.169732	153.142	2141.93	0.285106	0.0010117
								0.187	1.4	knotless	PA	4-ply braid	60.4302	259.944	6.02476	40.9216	0.157424	219.023	2533.55	0.291443	0.000433262
								0.187	1.4	knotless	PA	4-ply braid	71.1233	360.823	6.88021	53.0653	0.147068	307.758	2981.86	0.295636	0.000256794
								0.187	1.4	knotless	PA	4-ply braid	81.0762	464.171	1.55764	65.3939	0.140883	398.778	3399.13	0.294792	3.51e-05
								0.187	1.4	knotless	PA	4-ply braid	90.2264	575.649	9.28705	77.5549	0.134726	498.094	3782.76	0.297314	0.000136186
								0.187	1.4	knotless	PA	4-ply braid	100.34	714.439	-27.7378	91.8759	0.128599	622.563	4206.76	0.300475	-0.000264067
								0.187	1.4	knotless	PA	4-ply braid	110.296	843.804	-32.1515	106.839	0.126616	736.965	4624.16	0.294376	-0.000219427
								0.187	1.4	knotless	PA	4-ply braid	119.154	986.47	-32.6622	120.85	0.122508	865.62	4995.57	0.296264	-0.000163098
								0.187	2.9	knotless	PA	4-ply braid	29.9836	71.5823	6.17941	13.3808	0.186929	58.2015	1257.07	0.314585	0.00586013
								0.187	2.9	knotless	PA	4-ply braid	40.3264	128.527	6.75012	21.4668	0.167022	107.06	1690.69	0.319904	0.00198563
								0.187	2.9	knotless	PA	4-ply braid	50.3739	199.118	7.33487	30.6105	0.15373	168.507	2111.93	0.322685	0.000898966
								0.187	2.9	knotless	PA	4-ply braid	60.1497	281.608	0.582193	40.619	0.14424	240.989	2521.79	0.323669	3.57e-05
								0.187	2.9	knotless	PA	4-ply braid	71.6224	392.752	-4.25501	53.6606	0.136627	339.092	3002.78	0.321211	-0.00013404
								0.187	2.9	knotless	PA	4-ply braid	80.8512	493.344	-18.2988	65.1047	0.131966	428.24	3389.7	0.318336	-0.000365337
								0.187	2.9	knotless	PA	4-ply braid	90.2292	610.965	-9.89855	77.5587	0.126945	533.406	3782.87	0.318372	-0.000128858
								0.187	2.9	knotless	PA	4-ply braid	100.587	742.573	-47.7016	92.2374	0.124213	650.335	4217.13	0.312337	-0.000420365
								0.187	2.9	knotless	PA	4-ply braid	110.614	875.738	-57.1258	107.332	0.122562	768.406	4637.51	0.305171	-0.000361956
								0.187	2.9	knotless	PA	4-ply braid	119.431	1013.37	-75.4488	121.297	0.119697	892.075	5007.14	0.303908	-0.000357015
								0.187	4.3	knotless	PA	4-ply braid	30.3176	78.9611	9.68818	13.6193	0.172481	65.3418	1271.07	0.345441	0.0075507
								0.187	4.3	knotless	PA	4-ply braid	40.7733	143.553	13.3721	21.8475	0.152191	121.706	1709.43	0.355739	0.00315317
								0.187	4.3	knotless	PA	4-ply braid	50.9936	224.611	15.5238	31.2132	0.138966	193.398	2137.91	0.361405	0.00149522
								0.187	4.3	knotless	PA	4-ply braid	60.7881	314.571	12.359	41.3088	0.131318	273.263	2548.55	0.359347	0.000606901
								0.187	4.3	knotless	PA	4-ply braid	71.4481	420.127	22.8179	53.4524	0.127229	366.675	2995.47	0.349037	0.000628182
								0.187	4.3	knotless	PA	4-ply braid	81.2342	527.841	11.6308	65.5973	0.124275	462.243	3405.76	0.34038	0.00020285
								0.187	4.3	knotless	PA	4-ply braid	90.4758	647.795	50.54	77.8971	0.12025	569.898	3793.21	0.338301	0.000585237
								0.187	4.3	knotless	PA	4-ply braid	101.008	783.684	20.4057	92.8539	0.118484	690.83	4234.78	0.329026	0.000161451
								0.187	4.3	knotless	PA	4-ply braid	110.506	908.369	32.5969	107.165	0.117975	801.204	4632.99	0.318817	0.000191966
								0.187	4.3	knotless	PA	4-ply braid	119.977	1052.23	51.0186	122.184	0.116119	930.047	5030.06	0.313964	0.000223913
								0.187	5.7	knotless	PA	4-ply braid	30.7082	86.9592	12.5484	13.9003	0.159848	73.059	1287.45	0.376475	0.00806357
								0.187	5.7	knotless	PA	4-ply braid	40.1022	151.123	15.932	21.2767	0.140791	129.846	1681.29	0.392341	0.00338989
								0.187	5.7	knotless	PA	4-ply braid	50.6831	233.749	25.6855	30.9107	0.132239	202.838	2124.9	0.383702	0.00228434
								0.187	5.7	knotless	PA	4-ply braid	60.4494	326.961	37.6954	40.9423	0.125221	286.019	2534.35	0.380349	0.00171344
								0.187	5.7	knotless	PA	4-ply braid	71.6488	439.801	53.6825	53.692	0.122083	386.109	3003.89	0.365481	0.00134863
								0.187	5.7	knotless	PA	4-ply braid	81.178	546.55	63.6371	65.5249	0.119888	481.025	3403.4	0.354702	0.0010352
								0.187	5.7	knotless	PA	4-ply braid	90.3756	665.643	100.755	77.7596	0.116819	587.884	3789.01	0.349752	0.00110498
								0.187	5.7	knotless	PA	4-ply braid	100.359	794.832	87.5985	91.9045	0.115628	702.927	4207.58	0.33913	0.00067378
								0.187	5.7	knotless	PA	4-ply braid	111.077	929.821	96.6107	108.049	0.116204	821.772	4656.91	0.323651	0.000542999
								0.187	5.7	knotless	PA	4-ply braid	119.844	1064.93	94.6447	121.968	0.114531	942.967	5024.49	0.319031	0.000405529
								0.187	7.2	knotless	PA	4-ply braid	30.533	91.4664	15.4519	13.774	0.150591	77.6924	1280.1	0.404958	0.00897491
								0.187	7.2	knotless	PA	4-ply braid	40.3244	161.224	25.3748	21.4651	0.133138	139.759	1690.61	0.417653	0.00474368
								0.187	7.2	knotless	PA	4-ply braid	50.8008	244.016	41.5327	31.0253	0.127144	212.991	2129.83	0.401043	0.00338941
								0.187	7.2	knotless	PA	4-ply braid	60.7143	345.383	60.0815	41.2288	0.119371	304.154	2545.46	0.400944	0.00244743
								0.187	7.2	knotless	PA	4-ply braid	71.7182	458.236	79.8081	53.7751	0.117352	404.461	3006.8	0.382111	0.00184689
								0.187	7.2	knotless	PA	4-ply braid	81.188	576.297	96.8782	65.5377	0.113722	510.759	3403.82	0.376534	0.00141744
								0.187	7.2	knotless	PA	4-ply braid	90.7216	691.126	124.489	78.2349	0.113199	612.892	3803.52	0.361855	0.00126645
								0.187	7.2	knotless	PA	4-ply braid	100.645	832.693	111.814	92.3227	0.110872	740.371	4219.57	0.355167	0.000783606
								0.187	7.2	knotless	PA	4-ply braid	109.922	956.887	110.598	106.262	0.11105	850.624	4608.48	0.342092	0.000586946
								0.187	7.2	knotless	PA	4-ply braid	119.765	1097.02	133.253	121.839	0.111064	975.18	5021.16	0.330368	0.000538047
								0.187	8.6	knotless	PA	4-ply braid	29.9429	94.4658	18.1196	13.3518	0.14134	81.114	1255.36	0.439621	0.00986665
								0.187	8.6	knotless	PA	4-ply braid	40.5702	169.414	33.8353	21.6742	0.127936	147.74	1700.91	0.436169	0.00572855
								0.187	8.6	knotless	PA	4-ply braid	50.4553	257.091	54.7988	30.6894	0.119372	226.402	2115.35	0.432153	0.00402874
								0.187	8.6	knotless	PA	4-ply braid	60.1916	362.264	76.3912	40.6642	0.11225	321.6	2523.54	0.431336	0.00282856
								0.187	8.6	knotless	PA	4-ply braid	71.3152	478.898	93.2341	53.2939	0.111284	425.604	2989.9	0.406643	0.00197542
								0.187	8.6	knotless	PA	4-ply braid	80.8384	598.537	112.958	65.0883	0.108746	533.449	3389.16	0.396669	0.00153218
								0.187	8.6	knotless	PA	4-ply braid	90.5065	718.134	132.231	77.9393	0.10853	640.195	3794.5	0.379773	0.00124594
								0.187	8.6	knotless	PA	4-ply braid	100.948	864.78	136.934	92.7661	0.107271	772.014	4232.27	0.368128	0.000889758
								0.187	8.6	knotless	PA	4-ply braid	110.442	994.388	142.932	107.066	0.10767	887.322	4630.3	0.353496	0.000702408
								0.187	8.6	knotless	PA	4-ply braid	119.649	1140.88	163.858	121.652	0.10663	1019.23	5016.31	0.345958	0.000611731
								0.187	10.1	knotless	PA	4-ply braid	30.5247	100.695	22.9194	13.768	0.136729	86.9272	1279.75	0.453342	0.0109839
								0.187	10.1	knotless	PA	4-ply braid	41.025	178.867	40.9944	22.063	0.123349	156.803	1719.98	0.45272	0.00622641
								0.187	10.1	knotless	PA	4-ply braid	50.899	273.489	64.9386	31.121	0.113792	242.368	2133.95	0.4546	0.00421884
								0.187	10.1	knotless	PA	4-ply braid	60.84	375.426	85.3498	41.365	0.110182	334.06	2550.73	0.43855	0.00294257
								0.187	10.1	knotless	PA	4-ply braid	71.1684	499.663	105.822	53.119	0.10631	446.544	2983.75	0.428412	0.00205966
								0.187	10.1	knotless	PA	4-ply braid	81.0527	624.004	124.577	65.3636	0.104749	558.64	3398.15	0.413208	0.00155466
								0.187	10.1	knotless	PA	4-ply braid	89.9503	752.141	154.62	77.1767	0.102609	674.965	3771.18	0.405366	0.00132813
								0.187	10.1	knotless	PA	4-ply braid	100.446	897.611	170.476	92.0315	0.102529	805.579	4211.23	0.387982	0.00102816
								0.187	10.1	knotless	PA	4-ply braid	109.877	1044.05	184.428	106.194	0.101714	937.852	4606.61	0.377479	0.000822166
								0.187	10.1	knotless	PA	4-ply braid	119.693	1197.58	208.58	121.722	0.10164	1075.86	5018.13	0.364915	0.000706699
								0.187	11.5	knotless	PA	4-ply braid	30.5873	104.359	25.097	13.8131	0.132362	90.5455	1282.38	0.470279	0.0111979
								0.187	11.5	knotless	PA	4-ply braid	40.2446	184.074	45.2043	21.3974	0.116244	162.676	1687.26	0.488069	0.00648287
								0.187	11.5	knotless	PA	4-ply braid	51.375	287.047	72.8788	31.5865	0.110039	255.461	2153.9	0.470318	0.004298
								0.187	11.5	knotless	PA	4-ply braid	60.3384	386.231	95.1318	40.8225	0.105695	345.408	2529.7	0.461017	0.00309887
								0.187	11.5	knotless	PA	4-ply braid	71.0834	520.023	119.153	53.0179	0.101953	467.005	2980.18	0.449115	0.00214107
								0.187	11.5	knotless	PA	4-ply braid	80.6561	643.928	138.734	64.8542	0.100717	579.073	3381.52	0.432545	0.00162585
								0.187	11.5	knotless	PA	4-ply braid	90.0153	777.069	171.847	77.2657	0.0994323	699.803	3773.91	0.419676	0.00138291
								0.187	11.5	knotless	PA	4-ply braid	100.444	925.985	184.31	92.028	0.0993839	833.957	4211.13	0.401669	0.00104451
								0.187	11.5	knotless	PA	4-ply braid	109.662	1086.46	214.053	105.862	0.0974381	980.594	4597.59	0.396232	0.000881188
								0.187	11.5	knotless	PA	4-ply braid	119.553	1242.55	245.347	121.495	0.0977787	1121.06	5012.26	0.381137	0.00077219
								0.187	13	knotless	PA	4-ply braid	30.3471	111.447	28.1026	13.6405	0.122394	97.8064	1272.31	0.516065	0.0109947
								0.187	13	knotless	PA	4-ply braid	39.9641	194.82	53.1763	21.16	0.108613	173.66	1675.5	0.528362	0.00680804
								0.187	13	knotless	PA	4-ply braid	50.7629	295.802	80.3182	30.9884	0.104761	264.813	2128.24	0.499365	0.0044605
								0.187	13	knotless	PA	4-ply braid	60.7191	408.989	105.47	41.234	0.100819	367.755	2545.66	0.484708	0.00306391
								0.187	13	knotless	PA	4-ply braid	70.8368	543.132	131.663	52.7248	0.0970755	490.407	2969.84	0.474909	0.00216882
								0.187	13	knotless	PA	4-ply braid	80.0624	668.251	155.331	64.0945	0.0959138	604.156	3356.63	0.457998	0.00169026
								0.187	13	knotless	PA	4-ply braid	89.762	813.565	188.786	76.9192	0.0945458	736.646	3763.29	0.444269	0.00138598
								0.187	13	knotless	PA	4-ply braid	100.477	987.747	213.638	92.0758	0.0932181	895.671	4212.5	0.431112	0.00106404
								0.187	13	knotless	PA	4-ply braid	109.928	1133.53	257.971	106.272	0.0937531	1027.26	4608.75	0.413082	0.000975605
								0.187	13	knotless	PA	4-ply braid	119.525	1305.49	286.705	121.45	0.0930306	1184.04	5011.11	0.402735	0.000817449
								0.187	14.5	knotless	PA	4-ply braid	30.2314	110.295	30.2493	13.5576	0.122922	96.7371	1267.46	0.514338	0.0120831
								0.187	14.5	knotless	PA	4-ply braid	40.2665	193.97	55.4439	21.416	0.110409	172.554	1688.18	0.517139	0.00716073
								0.187	14.5	knotless	PA	4-ply braid	50.4673	295.262	83.0717	30.701	0.103979	264.561	2115.85	0.504751	0.00463031
								0.187	14.5	knotless	PA	4-ply braid	60.81	413.401	112.051	41.3326	0.0999819	372.068	2549.47	0.488926	0.00318601
								0.187	14.5	knotless	PA	4-ply braid	70.6154	547.987	142.456	52.4622	0.0957362	495.524	2960.56	0.482879	0.00230522
								0.187	14.5	knotless	PA	4-ply braid	80.795	694.253	181.525	65.0324	0.0936726	629.22	3387.34	0.468388	0.0018301
								0.187	14.5	knotless	PA	4-ply braid	89.5784	845.553	220.436	76.6684	0.0906726	768.884	3755.59	0.465614	0.00149821
								0.187	14.5	knotless	PA	4-ply braid	100.36	1024.16	249.852	91.9056	0.0897373	932.257	4207.61	0.449765	0.00115749
								0.187	14.5	knotless	PA	4-ply braid	110.641	1187.07	294.069	107.373	0.0904521	1079.7	4638.63	0.428593	0.00101407
								0.187	14.5	knotless	PA	4-ply braid	119.48	1373.24	333.852	121.377	0.0883873	1251.87	5009.22	0.426128	0.00086026
								0.187	16	knotless	PA	4-ply braid	30.616	117.729	60.4758	13.8338	0.117505	103.895	1283.58	0.538604	0.0212025
								0.187	16	knotless	PA	4-ply braid	40.504	205.35	107.163	21.6177	0.105272	183.733	1698.13	0.544206	0.0123489
								0.187	16	knotless	PA	4-ply braid	50.0767	312.132	171.523	30.3229	0.0971475	281.809	2099.47	0.54608	0.00855491
								0.187	16	knotless	PA	4-ply braid	60.3823	446.846	261.323	40.8699	0.0914629	405.976	2531.54	0.541069	0.00635966
								0.187	16	knotless	PA	4-ply braid	70.9414	592.305	366.633	52.849	0.089226	539.456	2974.23	0.520869	0.00507823
								0.187	16	knotless	PA	4-ply braid	80.1797	740.252	467.201	64.2443	0.0867871	676.007	3361.55	0.510969	0.00414302
								0.187	16	knotless	PA	4-ply braid	90.3341	905.535	601.852	77.7027	0.0858086	827.832	3787.27	0.492958	0.00356657
								0.187	16	knotless	PA	4-ply braid	100.406	1058.15	738.348	91.9721	0.0869177	966.179	4209.52	0.465708	0.00320433
								0.187	16	knotless	PA	4-ply braid	109.991	1241.9	882.324	106.37	0.0856509	1135.53	4611.41	0.456093	0.00277987
								0.187	16	knotless	PA	4-ply braid	119.832	1434.81	994.759	121.949	0.0849927	1312.87	5023.99	0.444267	0.002348
								0.187	17.5	knotless	PA	4-ply braid	29.919	113.667	60.5089	13.3348	0.117315	100.332	1254.36	0.544652	0.0227573
								0.187	17.5	knotless	PA	4-ply braid	40.9831	208.739	116.029	22.0271	0.105525	186.712	1718.22	0.540173	0.0129399
								0.187	17.5	knotless	PA	4-ply braid	50.6392	315.074	176.757	30.868	0.0979709	284.206	2123.06	0.538555	0.00865217
								0.187	17.5	knotless	PA	4-ply braid	60.7342	443.539	266.719	41.2504	0.0930029	402.289	2546.29	0.529959	0.00658813
								0.187	17.5	knotless	PA	4-ply braid	71.4656	598.012	384.109	53.4733	0.0894185	544.538	2996.21	0.518091	0.00521924
								0.187	17.5	knotless	PA	4-ply braid	80.9514	761.682	486.715	65.2333	0.0856438	696.449	3393.9	0.516431	0.00407661
								0.187	17.5	knotless	PA	4-ply braid	90.2559	924.862	640.233	77.5954	0.0838994	847.267	3783.99	0.505406	0.00363711
								0.187	17.5	knotless	PA	4-ply braid	101.002	1127.33	788.629	92.8451	0.0823583	1034.49	4234.53	0.492761	0.00301537
								0.187	17.5	knotless	PA	4-ply braid	110.575	1304.7	926.757	107.272	0.0822198	1197.42	4635.88	0.475888	0.00264557
								0.187	17.5	knotless	PA	4-ply braid	119.819	1520.85	1108.94	121.927	0.0801703	1398.93	5023.44	0.473494	0.00232973
								0.187	19	knotless	PA	4-ply braid	30.3746	118.26	65.273	13.6602	0.11551	104.6	1273.46	0.550909	0.0226793
								0.187	19	knotless	PA	4-ply braid	40.721	208.753	118.213	21.8028	0.104443	186.95	1707.23	0.547849	0.0131817
								0.187	19	knotless	PA	4-ply braid	50.8036	317.494	183.346	31.028	0.0977279	286.466	2129.95	0.539331	0.00883837
								0.187	19	knotless	PA	4-ply braid	60.5323	453.646	282.27	41.0319	0.0904492	412.614	2537.83	0.547193	0.00666504
								0.187	19	knotless	PA	4-ply braid	70.9142	615.389	409.887	52.8167	0.0858266	562.572	2973.09	0.543605	0.0052594
								0.187	19	knotless	PA	4-ply braid	80.7156	783.684	522.135	64.9305	0.0828529	718.754	3384.01	0.53609	0.00413116
								0.187	19	knotless	PA	4-ply braid	90.3872	964.635	683.429	77.7755	0.0806268	886.86	3789.5	0.527488	0.00356894
								0.187	19	knotless	PA	4-ply braid	100.356	1176.21	858.317	91.8998	0.0781322	1084.31	4207.45	0.523163	0.00301475
								0.187	19	knotless	PA	4-ply braid	110.523	1392.18	1020.87	107.19	0.0769946	1284.99	4633.68	0.511175	0.00255948
								0.187	19	knotless	PA	4-ply braid	119.541	1623.54	1134.46	121.476	0.0748216	1502.06	5011.76	0.510774	0.00209139
								0.187	20.5	knotless	PA	4-ply braid	30.5933	121.77	68.1814	13.8174	0.113471	107.952	1282.63	0.560469	0.0223439
								0.187	20.5	knotless	PA	4-ply braid	40.6017	215.751	123.03	21.701	0.100584	194.05	1702.23	0.572001	0.0128434
								0.187	20.5	knotless	PA	4-ply braid	50.822	327.335	192.271	31.0459	0.0948445	296.289	2130.72	0.557421	0.00871971
								0.187	20.5	knotless	PA	4-ply braid	60.6034	465.328	294.701	41.1088	0.0883436	424.219	2540.81	0.561266	0.00661355
								0.187	20.5	knotless	PA	4-ply braid	71.6133	632.749	418.89	53.6496	0.0847881	579.1	3002.4	0.548704	0.00508404
								0.187	20.5	knotless	PA	4-ply braid	81.2654	803.597	546.758	65.6374	0.0816794	737.96	3407.06	0.542992	0.00411424
								0.187	20.5	knotless	PA	4-ply braid	89.9762	990.64	709.835	77.2122	0.0779418	913.428	3772.27	0.548264	0.00351477
								0.187	20.5	knotless	PA	4-ply braid	100.574	1218.47	881.151	92.2182	0.0756836	1126.25	4216.58	0.541048	0.00288398
								0.187	20.5	knotless	PA	4-ply braid	110.517	1444.83	1068.2	107.182	0.0741832	1337.65	4633.46	0.532174	0.00248649
								0.187	20.5	knotless	PA	4-ply braid	119.867	1686.36	1247.13	122.005	0.0723482	1564.36	5025.44	0.529063	0.002131
								0.075	0	knotless	PA	4-ply braid	30.3974	52.4629	-3.19623	13.6765	0.260689	38.7864	558.929	0.439288	-0.0121528
								0.075	0	knotless	PA	4-ply braid	40.4194	91.9477	-6.8717	21.5458	0.234327	70.4019	743.207	0.45097	-0.00850599
								0.075	0	knotless	PA	4-ply braid	50.512	141.247	-19.1915	30.7444	0.217665	110.502	928.784	0.453236	-0.0100669
								0.075	0	knotless	PA	4-ply braid	59.955	198.136	-33.1202	40.4095	0.203948	157.727	1102.42	0.459195	-0.00882888
								0.075	0	knotless	PA	4-ply braid	70.6609	275.155	-51.4922	52.5161	0.19086	222.639	1299.27	0.466644	-0.00711751
								0.075	0	knotless	PA	4-ply braid	79.6654	345.799	-75.0637	63.5883	0.183888	282.211	1464.84	0.465346	-0.00656939
								0.075	0	knotless	PA	4-ply braid	89.45	427.966	-119.554	76.4931	0.178737	351.473	1644.75	0.459699	-0.00683104
								0.075	0	knotless	PA	4-ply braid	99.2326	513.672	-148.193	90.2642	0.175723	423.408	1824.63	0.44998	-0.00587756
								0.075	0	knotless	PA	4-ply braid	109.038	600.995	-198.846	104.903	0.174549	496.092	2004.92	0.436667	-0.00576124
								0.075	0	knotless	PA	4-ply braid	119.327	700.67	-236.84	121.129	0.172876	579.541	2194.11	0.425942	-0.00504859
								0.075	1.4	knotless	PA	4-ply braid	30.1632	54.3437	-4.43164	13.5088	0.248582	40.8348	554.623	0.469698	-0.0157039
								0.075	1.4	knotless	PA	4-ply braid	39.7882	93.0615	-11.0215	21.0116	0.225782	72.0499	731.601	0.476286	-0.0133181
								0.075	1.4	knotless	PA	4-ply braid	50.3819	143.824	-27.7361	30.6182	0.212886	113.206	926.392	0.466727	-0.0140322
								0.075	1.4	knotless	PA	4-ply braid	60.8296	210.479	-57.6234	41.3538	0.196475	169.125	1118.5	0.478321	-0.0136121
								0.075	1.4	knotless	PA	4-ply braid	70.7562	283.2	-80.9766	52.6292	0.185838	230.571	1301.02	0.481967	-0.0105661
								0.075	1.4	knotless	PA	4-ply braid	79.9886	355.155	-116.569	64.0003	0.180204	291.155	1470.78	0.476223	-0.00967136
								0.075	1.4	knotless	PA	4-ply braid	89.3283	438.038	-171.462	76.3272	0.174248	361.711	1642.52	0.474379	-0.00935163
								0.075	1.4	knotless	PA	4-ply braid	99.4656	528.001	-225.38	90.6025	0.171595	437.398	1828.91	0.462672	-0.00846035
								0.075	1.4	knotless	PA	4-ply braid	108.812	614.752	-278.018	104.557	0.170081	510.194	2000.78	0.450942	-0.00769867
								0.075	1.4	knotless	PA	4-ply braid	118.624	709.228	-329.305	119.993	0.169188	589.235	2181.18	0.438215	-0.00685123
								0.075	2.9	knotless	PA	4-ply braid	29.6808	53.523	-6.16584	13.1659	0.245986	40.3571	545.753	0.479415	-0.0225244
								0.075	2.9	knotless	PA	4-ply braid	40.0527	96.8741	-14.5126	21.2349	0.219201	75.6392	736.465	0.49343	-0.0161835
								0.075	2.9	knotless	PA	4-ply braid	49.7531	147.011	-30.7759	30.011	0.20414	117	914.83	0.49464	-0.0149022
								0.075	2.9	knotless	PA	4-ply braid	60.1772	212.535	-55.6557	40.6487	0.191256	171.887	1106.5	0.496729	-0.0128941
								0.075	2.9	knotless	PA	4-ply braid	70.2822	286.634	-82.887	52.0679	0.181653	234.566	1292.31	0.496955	-0.0105578
								0.075	2.9	knotless	PA	4-ply braid	79.651	358.992	-117.286	63.57	0.177079	295.422	1464.58	0.487306	-0.00952401
								0.075	2.9	knotless	PA	4-ply braid	88.9018	446.395	-173.689	75.7467	0.169685	370.648	1634.67	0.490776	-0.00912172
								0.075	2.9	knotless	PA	4-ply braid	98.8068	538.292	-240.226	89.6473	0.16654	448.645	1816.8	0.480918	-0.00867614
								0.075	2.9	knotless	PA	4-ply braid	108.949	622.116	-342.056	104.767	0.168404	517.349	2003.29	0.456118	-0.00924903
								0.075	2.9	knotless	PA	4-ply braid	119.016	722.605	-388.181	120.626	0.166932	601.979	2188.39	0.44475	-0.00777991
								0.075	4.3	knotless	PA	4-ply braid	29.5423	57.6471	-6.42255	13.0681	0.226691	44.579	543.207	0.534543	-0.0202253
								0.075	4.3	knotless	PA	4-ply braid	39.6445	100.889	-16.1089	20.8908	0.207066	79.9985	728.96	0.53267	-0.0165622
								0.075	4.3	knotless	PA	4-ply braid	50.1992	155.371	-25.6807	30.4413	0.195927	124.929	923.032	0.518817	-0.011133
								0.075	4.3	knotless	PA	4-ply braid	60.5008	224.607	-44.963	40.9979	0.182531	183.609	1112.45	0.524946	-0.00932715
								0.075	4.3	knotless	PA	4-ply braid	70.4797	300.695	-65.5774	52.3015	0.173935	248.394	1295.94	0.523304	-0.00759003
								0.075	4.3	knotless	PA	4-ply braid	79.2181	373.378	-86.6346	63.0198	0.168783	310.358	1456.62	0.517555	-0.00650332
								0.075	4.3	knotless	PA	4-ply braid	89.5749	461.266	-115.777	76.6635	0.166202	384.602	1647.05	0.501628	-0.00569459
								0.075	4.3	knotless	PA	4-ply braid	99.6938	558.364	-167.828	90.9343	0.162858	467.43	1833.11	0.492178	-0.00563342
								0.075	4.3	knotless	PA	4-ply braid	109.202	637.638	-331.651	105.155	0.164914	532.482	2007.95	0.467287	-0.00853641
								0.075	4.3	knotless	PA	4-ply braid	119.932	738.248	-367.786	122.111	0.165407	616.137	2205.25	0.448276	-0.00706207
								0.075	5.7	knotless	PA	4-ply braid	30.1121	57.7225	-4.16835	13.4724	0.233399	44.2502	553.683	0.51071	-0.0130923
								0.075	5.7	knotless	PA	4-ply braid	39.9322	105.434	-9.23728	21.1331	0.200438	84.3014	734.249	0.553261	-0.00869603
								0.075	5.7	knotless	PA	4-ply braid	49.9446	161.679	-18.7554	30.1954	0.186761	131.484	918.351	0.551617	-0.00750861
								0.075	5.7	knotless	PA	4-ply braid	59.7902	228.08	-33.5881	40.2325	0.176396	187.848	1099.39	0.549905	-0.00675697
								0.075	5.7	knotless	PA	4-ply braid	70.2116	306.612	-41.3325	51.9845	0.169545	254.628	1291.01	0.540543	-0.00460103
								0.075	5.7	knotless	PA	4-ply braid	79.5385	381.856	-59.056	63.4268	0.166102	318.429	1462.51	0.526744	-0.00423846
								0.075	5.7	knotless	PA	4-ply braid	89.1005	465.284	-75.4919	76.017	0.163378	389.267	1638.33	0.513133	-0.00364927
								0.075	5.7	knotless	PA	4-ply braid	99.2705	560.5	-128.003	90.3192	0.16114	470.181	1825.33	0.499306	-0.00426394
								0.075	5.7	knotless	PA	4-ply braid	109.13	648.659	-284.549	105.044	0.161941	543.614	2006.62	0.477688	-0.00707727
								0.075	5.7	knotless	PA	4-ply braid	119.35	743.046	-319.085	121.167	0.163068	621.879	2194.54	0.456882	-0.00604808
								0.075	7.2	knotless	PA	4-ply braid	29.9254	60.2216	-3.64265	13.3394	0.221505	46.8823	550.25	0.547862	-0.0105113
								0.075	7.2	knotless	PA	4-ply braid	39.5815	103.601	-7.23552	20.8378	0.201135	82.7631	727.801	0.552834	-0.0070548
								0.075	7.2	knotless	PA	4-ply braid	49.9486	164.351	-15.8211	30.1993	0.183748	134.152	918.425	0.56272	-0.00612959
								0.075	7.2	knotless	PA	4-ply braid	60.0603	235.794	-27.1039	40.5228	0.171857	195.271	1104.35	0.566506	-0.00510162
								0.075	7.2	knotless	PA	4-ply braid	70.7618	313.931	-34.0991	52.6358	0.167667	261.295	1301.13	0.546104	-0.00362091
								0.075	7.2	knotless	PA	4-ply braid	80.0397	390.149	-48.2707	64.0654	0.164207	326.084	1471.72	0.532673	-0.00331867
								0.075	7.2	knotless	PA	4-ply braid	89.503	479.586	-61.3618	76.5655	0.159649	403.02	1645.73	0.526494	-0.00279195
								0.075	7.2	knotless	PA	4-ply braid	99.4496	575.545	-112.92	90.5793	0.15738	484.966	1828.62	0.513153	-0.00356742
								0.075	7.2	knotless	PA	4-ply braid	109.44	663.398	-248.361	105.521	0.159062	557.876	2012.33	0.487443	-0.00590578
								0.075	7.2	knotless	PA	4-ply braid	119.065	770.949	-282.934	120.706	0.156569	650.243	2189.3	0.480005	-0.00498169
								0.075	8.6	knotless	PA	4-ply braid	30.156	62.5947	-3.57532	13.5037	0.215732	49.091	554.49	0.564933	-0.00954951
								0.075	8.6	knotless	PA	4-ply braid	39.8097	108.936	-6.56098	21.0298	0.193047	87.9064	731.997	0.580477	-0.00578584
								0.075	8.6	knotless	PA	4-ply braid	50.2917	170.56	-11.6417	30.5309	0.179004	140.029	924.734	0.579385	-0.00418797
								0.075	8.6	knotless	PA	4-ply braid	60.1481	239.462	-21.6402	40.6173	0.169619	198.845	1105.97	0.575191	-0.0039494
								0.075	8.6	knotless	PA	4-ply braid	70.6668	314.991	-27.3001	52.5232	0.166745	262.468	1299.38	0.550032	-0.00287944
								0.075	8.6	knotless	PA	4-ply braid	80.3162	399.838	-42.1707	64.4188	0.161112	335.419	1476.81	0.544156	-0.00276049
								0.075	8.6	knotless	PA	4-ply braid	89.3263	490.781	-53.5015	76.3245	0.155516	414.457	1642.48	0.543579	-0.00232451
								0.075	8.6	knotless	PA	4-ply braid	99.7903	587.936	-77.5183	91.0748	0.154906	496.861	1834.89	0.522156	-0.00234685
								0.075	8.6	knotless	PA	4-ply braid	109.67	685.197	-216.493	105.875	0.154518	579.322	2016.55	0.504062	-0.00482564
								0.075	8.6	knotless	PA	4-ply braid	119.249	783.13	-271.724	121.003	0.154512	662.126	2192.68	0.487274	-0.00463664
								0.075	10.1	knotless	PA	4-ply braid	29.9976	64.6157	-2.35182	13.3907	0.207237	51.2249	551.578	0.595732	-0.00589483
								0.075	10.1	knotless	PA	4-ply braid	39.8181	114.077	-4.64323	21.0368	0.184409	93.0404	732.151	0.61412	-0.00373391
								0.075	10.1	knotless	PA	4-ply braid	50.1585	174.874	-9.64145	30.4019	0.17385	144.472	922.284	0.60095	-0.00329938
								0.075	10.1	knotless	PA	4-ply braid	59.8668	243.192	-19.1416	40.3148	0.165773	202.878	1100.8	0.592384	-0.00338704
								0.075	10.1	knotless	PA	4-ply braid	70.6744	326.843	-26.486	52.5322	0.160726	274.311	1299.52	0.574725	-0.00259466
								0.075	10.1	knotless	PA	4-ply braid	80.0516	408.1	-42.0636	64.0807	0.157022	344.02	1471.94	0.561804	-0.00264311
								0.075	10.1	knotless	PA	4-ply braid	89.5597	498.064	-44.6084	76.6428	0.153882	421.421	1646.77	0.549836	-0.00188187
								0.075	10.1	knotless	PA	4-ply braid	99.1923	600.717	-54.1357	90.2057	0.150163	510.511	1823.89	0.54299	-0.00156995
								0.075	10.1	knotless	PA	4-ply braid	109.666	699.206	-215.896	105.869	0.151413	593.337	2016.48	0.516294	-0.00462144
								0.075	10.1	knotless	PA	4-ply braid	119.483	799.757	-248.206	121.382	0.151773	678.376	2196.98	0.497281	-0.00406104
								0.075	11.5	knotless	PA	4-ply braid	30.0128	67.03	-1.3587	13.4015	0.199934	53.6285	551.857	0.623054	-0.00316467
								0.075	11.5	knotless	PA	4-ply braid	40.1784	116.318	-4.13681	21.3412	0.183473	94.9769	738.776	0.615709	-0.00319972
								0.075	11.5	knotless	PA	4-ply braid	50.1389	176.247	-7.75239	30.383	0.172388	145.864	921.924	0.607214	-0.00261176
								0.075	11.5	knotless	PA	4-ply braid	59.6178	247.47	-14.7164	40.0477	0.161828	207.422	1096.22	0.610724	-0.00251477
								0.075	11.5	knotless	PA	4-ply braid	70.8699	334.233	-24.9718	52.7641	0.157866	281.469	1303.11	0.586473	-0.00233934
								0.075	11.5	knotless	PA	4-ply braid	79.3753	413.108	-36.3694	63.2194	0.153034	349.889	1459.51	0.581167	-0.00223024
								0.075	11.5	knotless	PA	4-ply braid	88.883	506.345	-39.5009	75.7213	0.149545	430.624	1634.33	0.57043	-0.00161234
								0.075	11.5	knotless	PA	4-ply braid	99.5641	613.223	-49.8937	90.7457	0.147981	522.478	1830.73	0.551574	-0.00138851
								0.075	11.5	knotless	PA	4-ply braid	109.129	719.239	-199.199	105.043	0.146048	614.196	2006.6	0.539718	-0.00402979
								0.075	11.5	knotless	PA	4-ply braid	119.204	832.375	-235.787	120.931	0.145284	711.444	2191.86	0.523961	-0.00356143
								0.075	13	knotless	PA	4-ply braid	29.615	65.7416	0.163093	13.1193	0.199559	52.6223	544.542	0.627898	0.000394908
								0.075	13	knotless	PA	4-ply braid	40.2737	119.868	-1.3737	21.4221	0.178714	98.4462	740.529	0.635181	-0.00100052
								0.075	13	knotless	PA	4-ply braid	49.8891	180.713	-6.16631	30.142	0.166795	150.571	917.332	0.633097	-0.00197602
								0.075	13	knotless	PA	4-ply braid	60.2658	256.477	-10.4047	40.7442	0.158861	215.732	1108.13	0.621606	-0.00165529
								0.075	13	knotless	PA	4-ply braid	70.6397	338.012	-20.2675	52.491	0.155294	285.521	1298.88	0.5988	-0.00185643
								0.075	13	knotless	PA	4-ply braid	79.4575	422.316	-22.5559	63.3239	0.149944	358.992	1461.02	0.595055	-0.0013235
								0.075	13	knotless	PA	4-ply braid	89.6862	518.632	-24.9964	76.8156	0.148112	441.817	1649.1	0.574822	-0.000972524
								0.075	13	knotless	PA	4-ply braid	100.544	636.463	-36.7084	92.1738	0.144822	544.289	1848.74	0.563459	-0.000948334
								0.075	13	knotless	PA	4-ply braid	110.072	740.146	-171.308	106.494	0.143883	633.652	2023.94	0.547316	-0.00327254
								0.075	13	knotless	PA	4-ply braid	119.391	846.301	-234.227	121.233	0.143251	725.068	2195.29	0.532325	-0.0034224
								0.075	14.5	knotless	PA	4-ply braid	30.0259	64.6206	1.15944	13.4109	0.207533	51.2097	552.099	0.594431	0.00290567
								0.075	14.5	knotless	PA	4-ply braid	39.9577	116.513	0.113468	21.1546	0.181565	95.3579	734.719	0.625025	8.75e-05
								0.075	14.5	knotless	PA	4-ply braid	50.9257	181.934	-4.35575	31.147	0.171199	150.787	936.392	0.608461	-0.00137713
								0.075	14.5	knotless	PA	4-ply braid	60.2638	253.963	-8.31066	40.742	0.160425	213.221	1108.1	0.614409	-0.00134846
								0.075	14.5	knotless	PA	4-ply braid	71.1269	341.14	-15.4808	53.0696	0.155565	288.071	1307.84	0.5959	-0.00139209
								0.075	14.5	knotless	PA	4-ply braid	80.3944	430.352	-13.4885	64.5189	0.149921	365.833	1478.24	0.592344	-0.000762177
								0.075	14.5	knotless	PA	4-ply braid	89.7185	526.543	-16.8557	76.8597	0.14597	449.684	1649.69	0.584636	-0.000636238
								0.075	14.5	knotless	PA	4-ply braid	99.4771	639.688	-29.7708	90.6193	0.141662	549.069	1829.13	0.58066	-0.000761371
								0.075	14.5	knotless	PA	4-ply braid	109.211	747.26	-182.848	105.168	0.140738	642.092	2008.1	0.56339	-0.00342679
								0.075	14.5	knotless	PA	4-ply braid	118.787	861.824	-240.395	120.256	0.139536	741.568	2184.18	0.549995	-0.00338712
								0.075	16	knotless	PA	4-ply braid	30.2837	73.3339	14.7825	13.595	0.185385	59.7389	556.838	0.681683	0.0287661
								0.075	16	knotless	PA	4-ply braid	40.7242	127.391	26.288	21.8055	0.17117	105.585	748.812	0.666255	0.0169521
								0.075	16	knotless	PA	4-ply braid	50.6923	193.307	39.2989	30.9197	0.159951	162.388	932.1	0.661319	0.0110059
								0.075	16	knotless	PA	4-ply braid	60.7981	273.174	54.4023	41.3196	0.151258	231.854	1117.92	0.656413	0.00762924
								0.075	16	knotless	PA	4-ply braid	70.672	361.281	69.2343	52.5293	0.145398	308.751	1299.48	0.646928	0.00555103
								0.075	16	knotless	PA	4-ply braid	80.6501	458.224	101.343	64.8466	0.141517	393.377	1482.95	0.632909	0.00505103
								0.075	16	knotless	PA	4-ply braid	89.902	560.176	106.231	77.1107	0.137654	483.066	1653.07	0.625474	0.00354279
								0.075	16	knotless	PA	4-ply braid	99.9108	686.593	138.644	91.2503	0.132903	595.342	1837.1	0.624142	0.00307783
								0.075	16	knotless	PA	4-ply braid	109.466	786	-33.1228	105.561	0.134301	680.44	2012.8	0.594255	-0.000561079
								0.075	16	knotless	PA	4-ply braid	119.912	918.907	-23.4594	122.078	0.132852	796.829	2204.87	0.579937	-0.000290747
								0.075	17.5	knotless	PA	4-ply braid	29.8005	70.5445	14.9714	13.2507	0.187834	57.2938	547.954	0.675154	0.0314832
								0.075	17.5	knotless	PA	4-ply braid	40.5075	127.644	27.6622	21.6208	0.169383	106.024	744.829	0.676196	0.0177674
								0.075	17.5	knotless	PA	4-ply braid	49.461	190.969	41.0372	29.7304	0.155682	161.238	909.46	0.689737	0.011776
								0.075	17.5	knotless	PA	4-ply braid	59.9434	269.62	56.3116	40.3971	0.149829	229.223	1102.2	0.667602	0.00810653
								0.075	17.5	knotless	PA	4-ply braid	70.8691	363.187	77.9435	52.7632	0.145278	310.424	1303.1	0.646819	0.00618388
								0.075	17.5	knotless	PA	4-ply braid	80.1554	462.709	110.062	64.2132	0.138777	398.496	1473.85	0.649084	0.00537978
								0.075	17.5	knotless	PA	4-ply braid	89.819	565.411	112.836	76.9971	0.136179	488.414	1651.54	0.633569	0.00369369
								0.075	17.5	knotless	PA	4-ply braid	99.5593	696.086	129.126	90.7387	0.130356	605.347	1830.64	0.63912	0.00278888
								0.075	17.5	knotless	PA	4-ply braid	109.47	807.124	-5.85057	105.567	0.130794	701.558	2012.87	0.612654	-9.4e-05
								0.075	17.5	knotless	PA	4-ply braid	120.098	948.565	20.9069	122.38	0.129016	826.185	2208.28	0.599447	0.000243164
								0.075	19	knotless	PA	4-ply braid	30.3228	72.3004	15.7649	13.623	0.188422	58.6774	557.557	0.667844	0.0315611
								0.075	19	knotless	PA	4-ply braid	40.2418	127.312	28.882	21.395	0.168052	105.917	739.942	0.684467	0.0186479
								0.075	19	knotless	PA	4-ply braid	50.8419	198.771	44.6984	31.0653	0.156287	167.705	934.851	0.678961	0.0118394
								0.075	19	knotless	PA	4-ply braid	59.9941	275.317	62.8848	40.4515	0.146927	234.865	1103.14	0.682879	0.00868204
								0.075	19	knotless	PA	4-ply braid	70.8528	372.72	87.399	52.7438	0.14151	319.976	1302.8	0.667031	0.00658389
								0.075	19	knotless	PA	4-ply braid	80.1745	471.096	118.692	64.2377	0.136358	406.858	1474.2	0.662388	0.00559687
								0.075	19	knotless	PA	4-ply braid	90.4866	587.511	138.212	77.9119	0.132614	509.599	1663.81	0.651332	0.00419041
								0.075	19	knotless	PA	4-ply braid	100.002	707.392	159.795	91.3834	0.129184	616.008	1838.78	0.644628	0.00334184
								0.075	19	knotless	PA	4-ply braid	109.775	840.706	39.4544	106.037	0.126128	734.669	2018.48	0.638006	0.000584184
								0.075	19	knotless	PA	4-ply braid	119.085	971.275	19.2808	120.738	0.124309	850.537	2189.66	0.627655	0.000213887
								0.075	20.5	knotless	PA	4-ply braid	30.6735	76.6905	18.6244	13.8752	0.180925	62.8153	564.006	0.698684	0.0331392
								0.075	20.5	knotless	PA	4-ply braid	40.022	129.821	29.6849	21.2089	0.163371	108.612	735.9	0.709613	0.0184328
								0.075	20.5	knotless	PA	4-ply braid	50.2059	201.139	48.5304	30.4478	0.151377	170.691	923.157	0.708669	0.0125535
								0.075	20.5	knotless	PA	4-ply braid	60.263	284.127	69.0327	40.7411	0.143391	243.386	1108.08	0.701352	0.00894893
								0.075	20.5	knotless	PA	4-ply braid	70.4965	377.33	93.1853	52.3214	0.138662	325.009	1296.25	0.684388	0.0068493
								0.075	20.5	knotless	PA	4-ply braid	79.9439	480.912	125.661	63.9432	0.132962	416.969	1469.96	0.682771	0.00568606
								0.075	20.5	knotless	PA	4-ply braid	89.8182	592.311	138.887	76.9961	0.129993	515.315	1651.52	0.668475	0.00414289
								0.075	20.5	knotless	PA	4-ply braid	100.03	729.664	125.992	91.4235	0.125295	638.24	1839.29	0.667525	0.00247651
								0.075	20.5	knotless	PA	4-ply braid	109.749	854.329	24.3753	105.996	0.12407	748.333	2018	0.650184	0.000349495
								0.075	20.5	knotless	PA	4-ply braid	119.805	1005.83	68.8382	121.904	0.121197	883.929	2202.9	0.644482	0.000712066
								0.177	0	knotted	PA	1-ply braid	29.9609	75.8978	-14.0453	13.3646	0.176087	62.5332	1028.45	0.35536	-0.0124377
								0.177	0	knotted	PA	1-ply braid	40.6432	137.992	-27.5065	21.7364	0.157519	116.256	1395.13	0.35901	-0.00736875
								0.177	0	knotted	PA	1-ply braid	50.8675	211.321	-42.825	31.0902	0.147123	180.231	1746.09	0.355318	-0.0048919
								0.177	0	knotted	PA	1-ply braid	60.6054	299.771	-60.4351	41.1109	0.137141	258.66	2080.36	0.359232	-0.00343065
								0.177	0	knotted	PA	1-ply braid	71.4026	416.455	-74.5922	53.3981	0.12822	363.057	2450.99	0.363258	-0.00219394
								0.177	0	knotted	PA	1-ply braid	81.4657	537.048	-93.3316	65.8956	0.1227	471.153	2796.41	0.362143	-0.0016507
								0.177	0	knotted	PA	1-ply braid	90.6162	670.978	-90.2393	78.09	0.116382	592.888	3110.52	0.368323	-0.00102246
								0.177	0	knotted	PA	1-ply braid	100.864	835.856	-147.163	92.6428	0.110836	743.213	3462.29	0.372656	-0.00107449
								0.177	0	knotted	PA	1-ply braid	110.97	996.023	-138.505	107.883	0.108314	888.139	3809.18	0.367908	-0.000712186
								0.177	0	knotted	PA	1-ply braid	120.623	1183.71	-120.312	123.235	0.104109	1060.48	4140.54	0.371798	-0.000438013
								0.177	1.4	knotted	PA	1-ply braid	30.0008	70.0033	-13.1421	13.393	0.19132	56.6103	1029.82	0.320847	-0.0136803
								0.177	1.4	knotted	PA	1-ply braid	40.4058	126.665	-27.782	21.5342	0.17001	105.13	1386.98	0.32848	-0.00883325
								0.177	1.4	knotted	PA	1-ply braid	50.3951	203.687	-43.1999	30.631	0.150383	173.056	1729.88	0.347599	-0.00531159
								0.177	1.4	knotted	PA	1-ply braid	60.7781	296.251	-67.296	41.298	0.139402	254.953	2086.29	0.352073	-0.00391144
								0.177	1.4	knotted	PA	1-ply braid	70.9334	404.118	-83.282	52.8395	0.130753	351.278	2434.88	0.356137	-0.00260138
								0.177	1.4	knotted	PA	1-ply braid	81.3316	531.532	-105.257	65.7227	0.123648	465.809	2791.81	0.359217	-0.00190046
								0.177	1.4	knotted	PA	1-ply braid	90.2675	660.112	-113.26	77.6113	0.117573	582.501	3098.55	0.364671	-0.00132589
								0.177	1.4	knotted	PA	1-ply braid	100.435	839.687	-171.645	92.0152	0.109583	747.672	3447.56	0.3781	-0.00124183
								0.177	1.4	knotted	PA	1-ply braid	110.327	984.659	-173.152	106.889	0.108554	877.77	3787.13	0.367859	-0.000911008
								0.177	1.4	knotted	PA	1-ply braid	119.68	1168.3	-160.85	121.701	0.104169	1046.6	4108.17	0.372741	-0.000601143
								0.177	2.9	knotted	PA	1-ply braid	30.2637	75.3829	-12.5606	13.5807	0.180157	61.8022	1038.84	0.344213	-0.0112754
								0.177	2.9	knotted	PA	1-ply braid	40.7717	136.456	-28.2626	21.8461	0.160097	114.61	1399.54	0.351699	-0.00774278
								0.177	2.9	knotted	PA	1-ply braid	50.7238	214.696	-46.6672	30.9503	0.144159	183.746	1741.16	0.364301	-0.00516454
								0.177	2.9	knotted	PA	1-ply braid	60.8148	307.201	-70.3517	41.3378	0.134563	265.863	2087.55	0.366696	-0.00380274
								0.177	2.9	knotted	PA	1-ply braid	71.1041	424.292	-99.1575	53.0425	0.125014	371.249	2440.74	0.374579	-0.00280973
								0.177	2.9	knotted	PA	1-ply braid	81.4134	555.433	-130.595	65.8282	0.118517	489.605	2794.62	0.376809	-0.00215939
								0.177	2.9	knotted	PA	1-ply braid	89.8713	682.688	-145.389	77.0686	0.11289	605.619	3084.95	0.382494	-0.00159131
								0.177	2.9	knotted	PA	1-ply braid	100.298	861.28	-215.876	91.8153	0.106603	769.465	3442.87	0.390184	-0.00148451
								0.177	2.9	knotted	PA	1-ply braid	110.545	1014.78	-234.436	107.226	0.105664	907.554	3794.61	0.378843	-0.00116131
								0.177	2.9	knotted	PA	1-ply braid	120.631	1193.36	-234.679	123.247	0.103277	1070.11	4140.8	0.37513	-0.000840615
								0.177	4.3	knotted	PA	1-ply braid	30.2901	79.6467	-12.694	13.5996	0.170749	66.0471	1039.75	0.367216	-0.0102078
								0.177	4.3	knotted	PA	1-ply braid	39.846	144.765	-29.6834	21.0604	0.14548	123.704	1367.77	0.39745	-0.0072253
								0.177	4.3	knotted	PA	1-ply braid	50.5997	225.726	-48.2872	30.8296	0.13658	194.896	1736.9	0.388306	-0.00483435
								0.177	4.3	knotted	PA	1-ply braid	60.9856	325.339	-79.0305	41.5231	0.12763	283.816	2093.41	0.389268	-0.00380882
								0.177	4.3	knotted	PA	1-ply braid	71.7597	442.05	-116.043	53.8247	0.121762	388.225	2463.24	0.384583	-0.00302931
								0.177	4.3	knotted	PA	1-ply braid	80.5077	558.848	-149.405	64.664	0.11571	494.184	2763.53	0.388939	-0.00244032
								0.177	4.3	knotted	PA	1-ply braid	90.4159	705.184	-173.276	77.8149	0.110347	627.369	3103.64	0.391472	-0.00177746
								0.177	4.3	knotted	PA	1-ply braid	100.991	880.669	-250.904	92.8287	0.105407	787.84	3466.64	0.394041	-0.00165025
								0.177	4.3	knotted	PA	1-ply braid	110.524	1023.07	-293.679	107.193	0.104775	915.882	3793.88	0.382466	-0.00143128
								0.177	4.3	knotted	PA	1-ply braid	120.055	1201.87	-322.1	122.31	0.101766	1079.56	4121.03	0.382083	-0.00113747
								0.177	5.7	knotted	PA	1-ply braid	30.0666	83.7398	-8.8272	13.4399	0.160496	70.2999	1032.08	0.396692	-0.00642135
								0.177	5.7	knotted	PA	1-ply braid	40.5626	157.692	-22.9655	21.6677	0.137405	136.024	1392.36	0.421727	-0.00471112
								0.177	5.7	knotted	PA	1-ply braid	51.2186	246.314	-40.3796	31.4332	0.127615	214.881	1758.14	0.41784	-0.00339509
								0.177	5.7	knotted	PA	1-ply braid	61.3543	347.99	-65.9968	41.9242	0.120475	306.066	2106.06	0.414756	-0.00278008
								0.177	5.7	knotted	PA	1-ply braid	71.1911	458.529	-96.5372	53.1461	0.115906	405.382	2443.73	0.408019	-0.00234223
								0.177	5.7	knotted	PA	1-ply braid	80.6078	583.883	-134.887	64.7923	0.110968	519.091	2766.97	0.407527	-0.0020183
								0.177	5.7	knotted	PA	1-ply braid	90.6625	726.741	-157.774	78.1537	0.10754	648.588	3112.11	0.402514	-0.00152385
								0.177	5.7	knotted	PA	1-ply braid	100.757	894.551	-227.769	92.4856	0.103388	802.066	3458.6	0.403023	-0.00145195
								0.177	5.7	knotted	PA	1-ply braid	110.68	1042.3	-286.887	107.434	0.103074	934.868	3799.24	0.389295	-0.00134707
								0.177	5.7	knotted	PA	1-ply braid	120.238	1224.1	-306.37	122.608	0.100162	1101.5	4127.33	0.388657	-0.00104298
								0.177	7.2	knotted	PA	1-ply braid	30.1189	91.2155	-2.21742	13.4772	0.147751	77.7383	1033.87	0.437144	-0.0013595
								0.177	7.2	knotted	PA	1-ply braid	40.3839	166.905	-10.2492	21.5156	0.128909	145.39	1386.23	0.454763	-0.0018768
								0.177	7.2	knotted	PA	1-ply braid	50.8878	258.411	-14.0677	31.1101	0.12039	227.301	1746.79	0.447756	-0.00107465
								0.177	7.2	knotted	PA	1-ply braid	60.8914	364.224	-26.9562	41.4209	0.113724	322.803	2090.18	0.444112	-0.00103655
								0.177	7.2	knotted	PA	1-ply braid	71.3348	488.115	-50.852	53.3172	0.109231	434.798	2448.66	0.435866	-0.00108876
								0.177	7.2	knotted	PA	1-ply braid	81.324	620.181	-83.1536	65.713	0.105958	554.468	2791.55	0.427668	-0.00110284
								0.177	7.2	knotted	PA	1-ply braid	90.3701	751.909	-124.601	77.7519	0.103406	674.157	3102.07	0.421094	-0.00112424
								0.177	7.2	knotted	PA	1-ply braid	100.859	924.927	-207.724	92.6352	0.100154	832.292	3462.11	0.417364	-0.00123862
								0.177	7.2	knotted	PA	1-ply braid	111.041	1068.97	-285.718	107.994	0.101026	960.979	3811.63	0.397569	-0.00127547
								0.177	7.2	knotted	PA	1-ply braid	120.108	1256.39	-322.476	122.397	0.0974197	1133.99	4122.88	0.400988	-0.00104211
								0.177	8.6	knotted	PA	1-ply braid	30.0279	101.19	3.48845	13.4123	0.132546	87.7776	1030.75	0.496593	0.0017379
								0.177	8.6	knotted	PA	1-ply braid	41.0594	183.701	2.1116	22.0925	0.120264	161.608	1409.42	0.488997	0.000319196
								0.177	8.6	knotted	PA	1-ply braid	50.2738	272.937	4.47593	30.5135	0.111797	242.424	1725.71	0.489283	0.000306496
								0.177	8.6	knotted	PA	1-ply braid	60.8328	384.759	-3.49617	41.3573	0.107489	343.402	2088.16	0.473363	-0.000120471
								0.177	8.6	knotted	PA	1-ply braid	71.3312	514.296	-17.3507	53.3129	0.103662	460.983	2448.53	0.462161	-0.000334625
								0.177	8.6	knotted	PA	1-ply braid	81.0715	637.982	-57.3482	65.3878	0.102492	572.594	2782.88	0.444404	-0.000718738
								0.177	8.6	knotted	PA	1-ply braid	90.3625	777.827	-113.983	77.7415	0.099947	700.086	3101.81	0.437364	-0.000961039
								0.177	8.6	knotted	PA	1-ply braid	100.539	941.253	-208.533	92.1668	0.0979193	849.086	3451.13	0.428501	-0.00120068
								0.177	8.6	knotted	PA	1-ply braid	111.082	1090.72	-291.152	108.057	0.0990696	982.662	3813.03	0.406242	-0.00124842
								0.177	8.6	knotted	PA	1-ply braid	121.043	1299.72	-333.295	123.92	0.0953435	1175.8	4154.95	0.409375	-0.00100646
								0.177	10.1	knotted	PA	1-ply braid	30.2897	109.489	5.33098	13.5993	0.124207	95.8895	1039.73	0.53315	0.00226848
								0.177	10.1	knotted	PA	1-ply braid	40.4936	191.082	8.07981	21.6089	0.113087	169.473	1389.99	0.527225	0.00112883
								0.177	10.1	knotted	PA	1-ply braid	50.662	292.519	10.8289	30.8902	0.105601	261.629	1739.04	0.519983	0.000645573
								0.177	10.1	knotted	PA	1-ply braid	60.3081	410.436	5.66658	40.7898	0.0993816	369.646	2070.15	0.518444	0.000171593
								0.177	10.1	knotted	PA	1-ply braid	71.2023	539.216	-5.72543	53.1594	0.0985864	486.057	2444.11	0.489065	-0.00010045
								0.177	10.1	knotted	PA	1-ply braid	80.6912	674.584	-47.5448	64.8993	0.0962064	609.685	2769.83	0.477661	-0.000532965
								0.177	10.1	knotted	PA	1-ply braid	90.3856	815.981	-104.472	77.7733	0.0953126	738.208	3102.6	0.460943	-0.0008004
								0.177	10.1	knotted	PA	1-ply braid	100.878	990.75	-209.508	92.6626	0.0935277	898.088	3462.75	0.450191	-0.00108878
								0.177	10.1	knotted	PA	1-ply braid	110.811	1142.42	-262.678	107.637	0.0942181	1034.79	3803.73	0.429885	-0.00102668
								0.177	10.1	knotted	PA	1-ply braid	120.151	1325.15	-311.093	122.466	0.0924168	1202.68	4124.33	0.424977	-0.000903708
								0.177	11.5	knotted	PA	1-ply braid	30.0738	114.862	8.64936	13.445	0.117054	101.417	1032.32	0.572005	0.00334427
								0.177	11.5	knotted	PA	1-ply braid	40.5845	203.142	11.578	21.6864	0.106755	181.455	1393.12	0.561973	0.00143121
								0.177	11.5	knotted	PA	1-ply braid	50.8328	307.265	14.6323	31.0564	0.101074	276.209	1744.9	0.545278	0.000790593
								0.177	11.5	knotted	PA	1-ply braid	60.7797	430.987	10.578	41.2997	0.095826	389.687	2086.34	0.538104	0.000290498
								0.177	11.5	knotted	PA	1-ply braid	70.8452	561.14	3.64968	52.7348	0.0939779	508.405	2431.85	0.516722	5.91e-05
								0.177	11.5	knotted	PA	1-ply braid	81.3492	711.558	-50.3018	65.7454	0.0923963	645.813	2792.41	0.497815	-0.000506792
								0.177	11.5	knotted	PA	1-ply braid	90.5668	850.749	-125.22	78.022	0.0917099	772.727	3108.82	0.480569	-0.00088255
								0.177	11.5	knotted	PA	1-ply braid	101.14	1022.92	-206.739	93.047	0.0909621	929.874	3471.75	0.463711	-0.00100787
								0.177	11.5	knotted	PA	1-ply braid	110.953	1188.89	-240.643	107.858	0.0907211	1081.04	3808.62	0.447946	-0.00086847
								0.177	11.5	knotted	PA	1-ply braid	120.247	1373.94	-290.403	122.622	0.0892487	1251.32	4127.63	0.441456	-0.000784752
								0.177	13	knotted	PA	1-ply braid	29.9118	122.315	11.5064	13.3297	0.108979	108.985	1026.76	0.62137	0.00392327
								0.177	13	knotted	PA	1-ply braid	40.1225	210.853	14.8005	21.2939	0.10099	189.559	1377.26	0.600669	0.00169818
								0.177	13	knotted	PA	1-ply braid	49.8161	321.439	22.906	30.0716	0.0935532	291.367	1710	0.59892	0.00113089
								0.177	13	knotted	PA	1-ply braid	60.9313	454.728	20.0735	41.4642	0.0911845	413.264	2091.55	0.567824	0.000495206
								0.177	13	knotted	PA	1-ply braid	70.6046	593.502	17.7015	52.4494	0.0883728	541.053	2423.59	0.553657	0.00025635
								0.177	13	knotted	PA	1-ply braid	81.1173	748.842	-41.5754	65.4468	0.0873973	683.395	2784.46	0.5298	-0.000378201
								0.177	13	knotted	PA	1-ply braid	90.2424	891.833	-112.844	77.5768	0.0869858	814.256	3097.69	0.510044	-0.000723731
								0.177	13	knotted	PA	1-ply braid	100.698	1077.68	-189.898	92.4003	0.0857399	985.282	3456.6	0.495658	-0.000834077
								0.177	13	knotted	PA	1-ply braid	110.115	1245.39	-218.291	106.561	0.0855643	1138.83	3779.84	0.479106	-0.000717947
								0.177	13	knotted	PA	1-ply braid	119.739	1426.38	-265.554	121.798	0.0853893	1304.59	4110.21	0.464158	-0.000665806
								0.177	14.5	knotted	PA	1-ply braid	29.8919	122.01	11.8507	13.3155	0.109135	108.694	1026.08	0.620537	0.0040609
								0.177	14.5	knotted	PA	1-ply braid	40.1233	212.622	17.5912	21.2946	0.100152	191.327	1377.28	0.606249	0.00198493
								0.177	14.5	knotted	PA	1-ply braid	50.5327	331.617	25.7736	30.7645	0.0927714	300.852	1734.6	0.601001	0.00119556
								0.177	14.5	knotted	PA	1-ply braid	60.0855	458.225	28.0075	40.5499	0.0884933	417.675	2062.51	0.590157	0.000680431
								0.177	14.5	knotted	PA	1-ply braid	70.8715	609.256	24.7367	52.766	0.0866073	556.49	2432.76	0.565173	0.000339946
								0.177	14.5	knotted	PA	1-ply braid	80.1398	757.488	-49.607	64.1933	0.084745	693.295	2750.9	0.550667	-0.000441021
								0.177	14.5	knotted	PA	1-ply braid	90.0146	917.016	-109.092	77.2646	0.0842566	839.751	3089.87	0.52868	-0.000661772
								0.177	14.5	knotted	PA	1-ply braid	99.9089	1103.1	-166.05	91.2474	0.082719	1011.85	3429.5	0.517103	-0.000696109
								0.177	14.5	knotted	PA	1-ply braid	110.648	1276.02	-207.765	107.384	0.0841554	1168.64	3798.13	0.486925	-0.000650912
								0.177	14.5	knotted	PA	1-ply braid	120.407	1470.45	-256.151	122.883	0.0835678	1347.57	4133.12	0.474151	-0.000604312
								0.177	16	knotted	PA	1-ply braid	30.1448	131.302	19.5495	13.4957	0.102784	117.806	1034.76	0.661317	0.00578444
								0.177	16	knotted	PA	1-ply braid	40.4764	229.628	29.2459	21.5943	0.0940404	208.034	1389.41	0.647734	0.00282933
								0.177	16	knotted	PA	1-ply braid	50.1752	348.191	42.7189	30.4181	0.0873604	317.773	1722.33	0.643881	0.00179743
								0.177	16	knotted	PA	1-ply braid	60.1796	486.158	53.134	40.6513	0.0836175	445.506	2065.74	0.627512	0.00114679
								0.177	16	knotted	PA	1-ply braid	70.7303	630.573	51.2137	52.5984	0.0834137	577.975	2427.91	0.589339	0.000657027
								0.177	16	knotted	PA	1-ply braid	80.4825	787.481	-15.1628	64.6318	0.0820741	722.849	2762.67	0.569262	-0.000124729
								0.177	16	knotted	PA	1-ply braid	89.9826	950.178	-81.5539	77.2209	0.08127	872.957	3088.77	0.549975	-0.00046079
								0.177	16	knotted	PA	1-ply braid	99.9902	1148.35	-115.293	91.366	0.0795628	1056.98	3432.29	0.539288	-0.000445986
								0.177	16	knotted	PA	1-ply braid	109.959	1328.27	-166.558	106.32	0.0800441	1221.95	3774.49	0.515535	-0.000481571
								0.177	16	knotted	PA	1-ply braid	119.381	1523.93	-183.376	121.218	0.0795431	1402.71	4097.92	0.502067	-0.000402792
								0.177	17.5	knotted	PA	1-ply braid	30.162	131.28	19.9654	13.508	0.102894	117.772	1035.35	0.660376	0.00590944
								0.177	17.5	knotted	PA	1-ply braid	40.6835	233.764	33.6786	21.7708	0.0931316	211.993	1396.51	0.653359	0.00314389
								0.177	17.5	knotted	PA	1-ply braid	50.8036	359.587	49.6345	31.028	0.0862879	328.559	1743.9	0.649369	0.00195814
								0.177	17.5	knotted	PA	1-ply braid	60.915	501.073	60.1654	41.4464	0.0827153	459.627	2090.99	0.631865	0.0012224
								0.177	17.5	knotted	PA	1-ply braid	71.0878	663.286	72.0311	53.0231	0.07994	610.263	2440.18	0.61602	0.000835191
								0.177	17.5	knotted	PA	1-ply braid	80.633	840.447	19.5131	64.8246	0.077131	775.623	2767.83	0.608545	0.00014092
								0.177	17.5	knotted	PA	1-ply braid	90.2025	1024.3	-45.7654	77.5221	0.0756832	946.775	3096.32	0.593577	-0.000222511
								0.177	17.5	knotted	PA	1-ply braid	99.9484	1239.45	-64.2612	91.3049	0.0736656	1148.15	3430.86	0.586291	-0.000213382
								0.177	17.5	knotted	PA	1-ply braid	109.806	1434.72	-110.105	106.085	0.0739412	1328.63	3769.24	0.562105	-0.000272861
								0.177	17.5	knotted	PA	1-ply braid	119.348	1663.66	-120.043	121.163	0.0728293	1542.5	4096.77	0.552412	-0.000221244
								0.177	19	knotted	PA	1-ply braid	30.2541	135.652	22.8555	13.5739	0.100064	122.078	1038.51	0.680353	0.0063359
								0.177	19	knotted	PA	1-ply braid	40.2306	236.987	35.4678	21.3855	0.0902394	215.601	1380.97	0.679524	0.00322147
								0.177	19	knotted	PA	1-ply braid	51.1667	374.897	56.6615	31.3825	0.0837097	343.514	1756.36	0.669325	0.00205652
								0.177	19	knotted	PA	1-ply braid	60.6173	513.749	71.6158	41.1239	0.0800466	472.625	2080.77	0.656132	0.00138412
								0.177	19	knotted	PA	1-ply braid	71.2881	690.941	66.1618	53.2616	0.0770856	637.679	2447.05	0.640082	0.000706957
								0.177	19	knotted	PA	1-ply braid	80.4011	868.692	30.6718	64.5276	0.0742813	804.164	2759.87	0.634582	0.000207337
								0.177	19	knotted	PA	1-ply braid	89.9276	1058.09	-25.2152	77.1456	0.0729104	980.942	3086.88	0.618764	-0.000114891
								0.177	19	knotted	PA	1-ply braid	100.129	1288.7	-35.18	91.5678	0.0710544	1197.13	3437.05	0.609106	-0.000108058
								0.177	19	knotted	PA	1-ply braid	110.325	1506.39	-49.2113	106.884	0.070954	1399.51	3787.03	0.586539	-0.000110626
								0.177	19	knotted	PA	1-ply braid	120.184	1739.62	-74.5492	122.52	0.0704293	1617.1	4125.48	0.571098	-0.000125661
								0.177	20.5	knotted	PA	1-ply braid	30.2474	145.048	23.716	13.569	0.0935486	131.479	1038.28	0.733075	0.00575026
								0.177	20.5	knotted	PA	1-ply braid	40.1472	250.759	40.7346	21.3149	0.0850013	229.445	1378.11	0.726162	0.00330458
								0.177	20.5	knotted	PA	1-ply braid	50.5567	386.468	61.2396	30.7878	0.0796645	355.68	1735.42	0.709857	0.00209157
								0.177	20.5	knotted	PA	1-ply braid	60.6329	540.24	83.5024	41.1407	0.0761526	499.1	2081.3	0.692529	0.00145946
								0.177	20.5	knotted	PA	1-ply braid	71.148	719.867	78.36	53.0948	0.0737564	666.772	2442.25	0.671922	0.000771361
								0.177	20.5	knotted	PA	1-ply braid	80.3744	910.735	50.285	64.4933	0.0708146	846.241	2758.95	0.66823	0.000309259
								0.177	20.5	knotted	PA	1-ply braid	90.0724	1113.5	5.80973	77.3439	0.0694601	1036.16	3091.85	0.651493	2.39e-05
								0.177	20.5	knotted	PA	1-ply braid	100.769	1360.55	14.1193	92.5043	0.0679906	1268.04	3459.04	0.637005	3.89e-05
								0.177	20.5	knotted	PA	1-ply braid	110.336	1580.73	-10.0561	106.902	0.0676284	1473.83	3787.43	0.617559	-2.05e-05
								0.177	20.5	knotted	PA	1-ply braid	119.941	1838.88	0.9782	122.125	0.0664128	1716.75	4117.12	0.608753	1.48e-06
								0.185	0	knotless	PE	2-ply braid	30.9257	60.6626	-14.2376	14.06	0.2	46.6	1063.59	0.240704	-0.0735341
								0.185	0	knotless	PE	2-ply braid	41.1092	106.564	-31.1369	22.14	0.2	84.4	1413.83	0.246775	-0.0910094
								0.185	0	knotless	PE	2-ply braid	51.1208	165.37	-49.2862	31.34	0.2	134	1758.15	0.253339	-0.0931578
								0.185	0	knotless	PE	2-ply braid	60.9014	233.79	-74.2814	41.43	0.2	192.4	2094.52	0.25618	-0.0989269
								0.185	0	knotless	PE	2-ply braid	71.3455	313.777	-96.4614	53.33	0.2	260.4	2453.71	0.252741	-0.0936072
								0.185	0	knotless	PE	2-ply braid	80.9486	401.203	-124.654	65.23	0.2	336	2783.98	0.253265	-0.0939677
								0.185	0	knotless	PE	2-ply braid	90.3314	493.077	-132.106	77.7	0.2	415.4	3106.67	0.251453	-0.0799711
								0.185	0	knotless	PE	2-ply braid	100.765	608.884	-170.508	92.5	0.2	516.4	3465.51	0.251214	-0.0829496
								0.185	0	knotless	PE	2-ply braid	110.566	704.154	-160.919	107.26	0.2	596.9	3802.6	0.24118	-0.0650205
								0.185	0	knotless	PE	2-ply braid	119.952	818.16	-152.476	122.14	0.1	696	4125.4	0.238941	-0.0523448
								0.185	1.4	knotless	PE	2-ply braid	30.4708	55.9176	-14.4329	13.73	0.2	42.2	1047.95	0.224447	-0.0767847
								0.185	1.4	knotless	PE	2-ply braid	40.5554	101.43	-29.3441	21.66	0.2	79.8	1394.78	0.239565	-0.0881276
								0.185	1.4	knotless	PE	2-ply braid	50.7282	155.585	-52.0849	30.95	0.2	124.6	1744.64	0.23923	-0.0999773
								0.185	1.4	knotless	PE	2-ply braid	60.8719	223.261	-81.7487	41.4	0.2	181.9	2093.5	0.242436	-0.108977
								0.185	1.4	knotless	PE	2-ply braid	71.1329	301.668	-111.911	53.08	0.2	248.6	2446.4	0.24268	-0.10925
								0.185	1.4	knotless	PE	2-ply braid	81.4808	389.977	-149.719	65.92	0.2	324.1	2802.28	0.241105	-0.111392
								0.185	1.4	knotless	PE	2-ply braid	90.3541	477.717	-164.436	77.73	0.2	400	3107.45	0.242013	-0.0994924
								0.185	1.4	knotless	PE	2-ply braid	100.569	588.913	-232.521	92.21	0.2	496.7	3458.77	0.24258	-0.113559
								0.185	1.4	knotless	PE	2-ply braid	110.64	686.953	-237.295	107.37	0.2	579.6	3805.13	0.233871	-0.095753
								0.185	1.4	knotless	PE	2-ply braid	120.07	802.196	-273.42	122.33	0.2	679.9	4129.45	0.232938	-0.0936807
								0.185	2.9	knotless	PE	2-ply braid	30.1368	61.804	-10.5241	13.49	0.2	48.3	1036.46	0.262765	-0.0572373
								0.185	2.9	knotless	PE	2-ply braid	40.5415	111.829	-27.0434	21.65	0.2	90.2	1394.3	0.271017	-0.081274
								0.185	2.9	knotless	PE	2-ply braid	51.0059	174.027	-52.3935	31.23	0.2	142.8	1754.19	0.271133	-0.0994777
								0.185	2.9	knotless	PE	2-ply braid	60.6852	243.34	-81.9263	41.2	0.2	202.1	2087.08	0.271132	-0.109887
								0.185	2.9	knotless	PE	2-ply braid	71.2809	327.909	-119.961	53.25	0.2	274.7	2451.49	0.267013	-0.116623
								0.185	2.9	knotless	PE	2-ply braid	80.8883	409.643	-154.72	65.15	0.2	344.5	2781.91	0.260073	-0.116805
								0.185	2.9	knotless	PE	2-ply braid	90.6765	504.591	-176.772	78.17	0.2	426.4	3118.54	0.256174	-0.106197
								0.185	2.9	knotless	PE	2-ply braid	100.724	612.701	-254.453	92.44	0.2	520.3	3464.1	0.253306	-0.123888
								0.185	2.9	knotless	PE	2-ply braid	110.423	707.049	-275.298	107.04	0.2	600	3797.66	0.243071	-0.111525
								0.185	2.9	knotless	PE	2-ply braid	120.185	823.63	-304.028	122.52	0.1	701.1	4133.41	0.239756	-0.103968
								0.185	4.3	knotless	PE	2-ply braid	30.7078	63.4666	-10.2993	13.9	0.2	49.6	1056.1	0.259646	-0.0539509
								0.185	4.3	knotless	PE	2-ply braid	41.047	112.557	-23.2333	22.08	0.2	90.5	1411.69	0.265249	-0.0681141
								0.185	4.3	knotless	PE	2-ply braid	51.0095	173.555	-37.708	31.23	0.2	142.3	1754.32	0.270191	-0.0715848
								0.185	4.3	knotless	PE	2-ply braid	60.5276	245.722	-57.3319	41.03	0.2	204.7	2081.66	0.275988	-0.0772999
								0.185	4.3	knotless	PE	2-ply braid	71.5295	331.534	-94.7221	53.55	0.2	278	2460.04	0.268374	-0.0914472
								0.185	4.3	knotless	PE	2-ply braid	81.2658	425.449	-120.559	65.64	0.2	359.8	2794.89	0.269122	-0.0901723
								0.185	4.3	knotless	PE	2-ply braid	90.619	513.53	-135.594	78.09	0.2	435.4	3116.57	0.261924	-0.0815623
								0.185	4.3	knotless	PE	2-ply braid	101.281	632.293	-210.515	93.25	0.1	539	3483.27	0.259567	-0.101371
								0.185	4.3	knotless	PE	2-ply braid	111.202	730.189	-215.24	108.24	0.1	621.9	3824.47	0.248435	-0.0859772
								0.185	4.3	knotless	PE	2-ply braid	120.172	848.201	-287.954	122.5	0.1	725.7	4132.94	0.248222	-0.0984933
								0.185	5.7	knotless	PE	2-ply braid	30.1372	64.4694	-4.57172	13.49	0.2	51	1036.48	0.277252	-0.0248635
								0.185	5.7	knotless	PE	2-ply braid	40.9373	117.566	-11.6206	21.99	0.2	95.6	1407.91	0.281716	-0.0342516
								0.185	5.7	knotless	PE	2-ply braid	50.9461	181.191	-17.9985	31.17	0.2	150	1752.13	0.285515	-0.0342533
								0.185	5.7	knotless	PE	2-ply braid	61.1217	256.579	-33.7524	41.67	0.2	214.9	2102.09	0.284152	-0.0446276
								0.185	5.7	knotless	PE	2-ply braid	71.472	344.669	-52.3056	53.48	0.2	291.2	2458.06	0.281572	-0.0505784
								0.185	5.7	knotless	PE	2-ply braid	80.8269	433.881	-74.2419	65.07	0.1	368.8	2779.79	0.278855	-0.0561341
								0.185	5.7	knotless	PE	2-ply braid	90.6202	526.62	-76.4263	78.1	0.1	448.5	3116.61	0.269789	-0.0459707
								0.185	5.7	knotless	PE	2-ply braid	100.481	647.916	-133.053	92.08	0.1	555.8	3455.72	0.271938	-0.0650953
								0.185	5.7	knotless	PE	2-ply braid	111.036	756.655	-173.264	107.99	0.1	648.7	3818.76	0.259885	-0.0694173
								0.185	5.7	knotless	PE	2-ply braid	120.053	880.436	-263.626	122.31	0.1	758.1	4128.86	0.259828	-0.0903508
								0.185	7.2	knotless	PE	2-ply braid	30.4756	69.8344	-1.73467	13.73	0.2	56.1	1048.12	0.298374	-0.00922577
								0.185	7.2	knotless	PE	2-ply braid	40.5395	122.362	-4.66987	21.65	0.2	100.7	1394.23	0.302709	-0.0140358
								0.185	7.2	knotless	PE	2-ply braid	50.3328	186.723	-9.99104	30.57	0.2	156.2	1731.04	0.304463	-0.0194804
								0.185	7.2	knotless	PE	2-ply braid	60.5252	266.415	-21.8214	41.02	0.2	225.4	2081.58	0.303916	-0.0294239
								0.185	7.2	knotless	PE	2-ply braid	71.4612	357.709	-35.7898	53.47	0.1	304.2	2457.69	0.294283	-0.0346185
								0.185	7.2	knotless	PE	2-ply braid	80.6645	452.975	-47.0336	64.86	0.1	388.1	2774.21	0.294632	-0.0357053
								0.185	7.2	knotless	PE	2-ply braid	89.9	548.934	-57.6933	77.11	0.1	471.8	3091.84	0.288371	-0.035261
								0.185	7.2	knotless	PE	2-ply braid	100.822	677.953	-106.188	92.58	0.1	585.4	3467.46	0.284454	-0.0516007
								0.185	7.2	knotless	PE	2-ply braid	110.4	784.789	-157.013	107	0.1	677.8	3796.86	0.274693	-0.063634
								0.185	7.2	knotless	PE	2-ply braid	119.777	918.869	-254.298	121.86	0.1	797	4119.37	0.274412	-0.0875554
								0.185	8.6	knotless	PE	2-ply braid	30.403	70.8852	0.782058	13.68	0.2	57.2	1045.62	0.305695	0.00417923
								0.185	8.6	knotless	PE	2-ply braid	40.4238	127.451	-1.35451	21.55	0.2	105.9	1390.25	0.320125	-0.00409449
								0.185	8.6	knotless	PE	2-ply braid	50.9138	196.757	-6.20646	31.14	0.2	165.6	1751.02	0.315599	-0.0118267
								0.185	8.6	knotless	PE	2-ply braid	60.2902	275.707	-11.8394	40.77	0.1	234.9	2073.5	0.319262	-0.0160888
								0.185	8.6	knotless	PE	2-ply braid	71.2749	372.076	-21.4934	53.25	0.1	318.8	2451.28	0.31001	-0.0208988
								0.185	8.6	knotless	PE	2-ply braid	80.9538	471.746	-35.8965	65.24	0.1	406.5	2784.16	0.306398	-0.0270562
								0.185	8.6	knotless	PE	2-ply braid	90.1985	573.836	-42.3314	77.52	0.1	496.3	3102.1	0.301337	-0.0257012
								0.185	8.6	knotless	PE	2-ply braid	100.603	706.743	-88.4902	92.26	0.1	614.5	3459.94	0.299899	-0.0431878
								0.185	8.6	knotless	PE	2-ply braid	110.61	814.373	-151.477	107.33	0.1	707	3804.09	0.285463	-0.0611571
								0.185	8.6	knotless	PE	2-ply braid	119.912	948.024	-246.745	122.08	0.1	825.9	4124.01	0.283736	-0.0847638
								0.185	10.1	knotless	PE	2-ply braid	30.4054	74.8546	2.47385	13.68	0.2	61.2	1045.7	0.326846	0.0132179
								0.185	10.1	knotless	PE	2-ply braid	41.0031	134.338	2.92119	22.04	0.2	112.3	1410.18	0.329921	0.00858255
								0.185	10.1	knotless	PE	2-ply braid	50.5243	203.39	-0.0812083	30.76	0.2	172.6	1737.63	0.334052	-0.000157141
								0.185	10.1	knotless	PE	2-ply braid	60.6776	285.187	-4.35402	41.19	0.1	244	2086.82	0.327354	-0.00584148
								0.185	10.1	knotless	PE	2-ply braid	71.087	382.97	-11.0652	53.02	0.1	329.9	2444.82	0.322518	-0.0108161
								0.185	10.1	knotless	PE	2-ply braid	80.7307	489.918	-18.4525	64.95	0.1	425	2776.49	0.322083	-0.0139851
								0.185	10.1	knotless	PE	2-ply braid	90.6593	604.753	-32.5377	78.15	0.1	526.6	3117.95	0.316481	-0.0195547
								0.185	10.1	knotless	PE	2-ply braid	100.58	735.921	-95.8308	92.23	0.1	643.7	3459.14	0.314301	-0.046792
								0.185	10.1	knotless	PE	2-ply braid	111.163	856.206	-124.804	108.18	0.1	748	3823.1	0.299011	-0.0498884
								0.185	10.1	knotless	PE	2-ply braid	119.948	997.02	-185.747	122.14	0.1	874.9	4125.23	0.30037	-0.0637718
								0.185	11.5	knotless	PE	2-ply braid	30.5382	77.8243	5.89788	13.78	0.2	64	1050.27	0.339232	0.031239
								0.185	11.5	knotless	PE	2-ply braid	40.8702	140.708	8.44662	21.93	0.2	118.8	1405.61	0.351244	0.024978
								0.185	11.5	knotless	PE	2-ply braid	50.9481	210.866	6.30035	31.17	0.1	179.7	1752.2	0.341959	0.0119894
								0.185	11.5	knotless	PE	2-ply braid	60.8432	297.389	7.04134	41.37	0.1	256	2092.52	0.341617	0.00939552
								0.185	11.5	knotless	PE	2-ply braid	71.2725	400.332	8.46063	53.24	0.1	347.1	2451.2	0.33751	0.00822712
								0.185	11.5	knotless	PE	2-ply braid	80.8512	506.035	4.3379	65.1	0.1	440.9	2780.63	0.333186	0.0032779
								0.185	11.5	knotless	PE	2-ply braid	90.0896	621.783	-7.04659	77.37	0.1	544.4	3098.36	0.331338	-0.00428863
								0.185	11.5	knotless	PE	2-ply braid	100.493	760.593	-43.0839	92.1	0.1	668.5	3456.15	0.326975	-0.0210733
								0.185	11.5	knotless	PE	2-ply braid	110.993	903.295	-85.6389	107.92	0.1	795.4	3817.26	0.318912	-0.0343375
								0.185	11.5	knotless	PE	2-ply braid	119.623	1049.78	-148.328	121.61	0.1	928.2	4114.08	0.320396	-0.0512012
								0.185	13	knotless	PE	2-ply braid	30.6747	81.1671	7.84822	13.88	0.2	67.3	1054.96	0.353253	0.0412002
								0.185	13	knotless	PE	2-ply braid	40.5211	141.86	13.3351	21.63	0.2	120.2	1393.6	0.361685	0.0401165
								0.185	13	knotless	PE	2-ply braid	50.5622	216.632	16.1815	30.79	0.1	185.8	1738.93	0.359066	0.0312647
								0.185	13	knotless	PE	2-ply braid	60.5962	308.754	18.4282	41.1	0.1	267.7	2084.02	0.360057	0.0247903
								0.185	13	knotless	PE	2-ply braid	71.6061	423.254	28.2763	53.64	0.1	369.6	2462.67	0.356071	0.0272403
								0.185	13	knotless	PE	2-ply braid	81.4042	531.941	28.6093	65.82	0.1	466.1	2799.65	0.347454	0.0213257
								0.185	13	knotless	PE	2-ply braid	90.3381	644.06	23.8407	77.71	0.1	566.4	3106.9	0.342794	0.01443
								0.185	13	knotless	PE	2-ply braid	101.359	801.394	-17.6973	93.37	0.1	708	3485.94	0.340417	-0.00850882
								0.185	13	knotless	PE	2-ply braid	110.805	944.2	-56.2304	107.63	0.1	836.6	3810.8	0.336569	-0.0226225
								0.185	13	knotless	PE	2-ply braid	119.982	1098.54	-82.0587	122.19	0.1	976.3	4126.4	0.335016	-0.0281569
								0.185	14.5	knotless	PE	2-ply braid	30.2837	82.4264	8.54504	13.6	0.2	68.8	1041.51	0.370731	0.0460242
								0.185	14.5	knotless	PE	2-ply braid	40.4692	143.535	15.4512	21.59	0.2	121.9	1391.82	0.367797	0.0466016
								0.185	14.5	knotless	PE	2-ply braid	51.0921	223.783	19.9443	31.31	0.1	192.5	1757.16	0.36421	0.0377399
								0.185	14.5	knotless	PE	2-ply braid	60.3045	312.408	25.3503	40.79	0.1	271.6	2073.99	0.368939	0.0344328
								0.185	14.5	knotless	PE	2-ply braid	71.3731	425.488	34.1075	53.36	0.1	372.1	2454.66	0.360835	0.0330727
								0.185	14.5	knotless	PE	2-ply braid	80.2842	537.473	38.2093	64.38	0.1	473.1	2761.13	0.362558	0.0292818
								0.185	14.5	knotless	PE	2-ply braid	90.5492	675.399	34.0865	78	0.1	597.4	3114.16	0.359903	0.0205353
								0.185	14.5	knotless	PE	2-ply braid	101.088	830.096	-11.9877	92.97	0.1	737.1	3476.61	0.356313	-0.00579464
								0.185	14.5	knotless	PE	2-ply braid	110.479	974.08	-42.6348	107.12	0.1	867	3799.6	0.350851	-0.017254
								0.185	14.5	knotless	PE	2-ply braid	120.087	1140.04	-47.729	122.36	0.1	1017.7	4130.04	0.348583	-0.0163485
								0.185	16	knotless	PE	2-ply braid	30.0219	81.1162	13.6384	13.41	0.2	67.7	1032.51	0.371067	0.0747438
								0.185	16	knotless	PE	2-ply braid	40.6939	150.93	23.4709	21.78	0.1	129.2	1399.54	0.385236	0.0700102
								0.185	16	knotless	PE	2-ply braid	51.128	235.779	35.5583	31.34	0.1	204.4	1758.39	0.386301	0.0671911
								0.185	16	knotless	PE	2-ply braid	60.8902	329.286	46.2734	41.42	0.1	287.9	2094.13	0.383516	0.0616489
								0.185	16	knotless	PE	2-ply braid	72.1132	446.497	60.3774	54.25	0.1	392.2	2480.11	0.372582	0.0573501
								0.185	16	knotless	PE	2-ply braid	81.2087	566.538	72.064	65.56	0.1	501	2792.93	0.375231	0.0539762
								0.185	16	knotless	PE	2-ply braid	90.2691	697.103	72.0676	77.61	0.1	619.5	3104.53	0.37553	0.0436868
								0.185	16	knotless	PE	2-ply braid	100.881	865.204	43.77	92.67	0.1	772.5	3469.49	0.374965	0.0212446
								0.185	16	knotless	PE	2-ply braid	111.237	1027.34	12.4508	108.3	0.1	919	3825.65	0.366882	0.0049704
								0.185	16	knotless	PE	2-ply braid	120.879	1218.03	33.753	123.65	0.1	1094.4	4157.27	0.369959	0.0114103
								0.185	17.5	knotless	PE	2-ply braid	30.646	86.7692	15.8986	13.86	0.2	72.9	1053.97	0.383489	0.0836185
								0.185	17.5	knotless	PE	2-ply braid	40.9819	155.188	27.5313	22.03	0.1	133.2	1409.45	0.391637	0.0809713
								0.185	17.5	knotless	PE	2-ply braid	51.0925	235.81	38.6396	31.31	0.1	204.5	1757.17	0.386961	0.0731151
								0.185	17.5	knotless	PE	2-ply braid	60.5128	332.125	51.19	41.01	0.1	291.1	2081.15	0.392698	0.0690526
								0.185	17.5	knotless	PE	2-ply braid	71.5263	455.713	74.3127	53.55	0.1	402.2	2459.93	0.388298	0.0717498
								0.185	17.5	knotless	PE	2-ply braid	81.6955	590.733	92.5152	66.19	0.1	524.5	2809.67	0.388215	0.0684709
								0.185	17.5	knotless	PE	2-ply braid	90.4251	726.692	77.5017	77.83	0.1	648.9	3109.9	0.391981	0.046819
								0.185	17.5	knotless	PE	2-ply braid	100.842	896.066	51.0843	92.61	0.1	803.5	3468.16	0.390272	0.0248138
								0.185	17.5	knotless	PE	2-ply braid	110.28	1061.57	20.0558	106.82	0.1	954.8	3792.74	0.387783	0.00814584
								0.185	17.5	knotless	PE	2-ply braid	120.568	1256.34	57.8788	123.14	0.1	1133.2	4146.56	0.385063	0.0196674
								0.185	19	knotless	PE	2-ply braid	30.4297	87.6697	17.1855	13.7	0.2	74	1046.54	0.394593	0.0916758
								0.185	19	knotless	PE	2-ply braid	40.944	158.451	31.8374	21.99	0.1	136.5	1408.15	0.402074	0.0938091
								0.185	19	knotless	PE	2-ply braid	50.9018	244.509	46.9791	31.12	0.1	213.4	1750.61	0.406807	0.0895629
								0.185	19	knotless	PE	2-ply braid	60.5695	345.577	66.7816	41.07	0.1	304.5	2083.1	0.409992	0.0899163
								0.185	19	knotless	PE	2-ply braid	71.7912	472.053	90.7224	53.86	0.1	418.2	2469.04	0.400793	0.0869482
								0.185	19	knotless	PE	2-ply braid	81.3432	609.27	112.772	65.74	0.1	543.5	2797.55	0.405762	0.0841878
								0.185	19	knotless	PE	2-ply braid	90.5648	759.026	118.654	78.02	0.1	681	3114.7	0.410131	0.0714583
								0.185	19	knotless	PE	2-ply braid	100.88	938.097	98.6817	92.67	0.1	845.4	3469.45	0.410356	0.0478982
								0.185	19	knotless	PE	2-ply braid	111.015	1119.36	89.8272	107.95	0.1	1011.4	3818.03	0.405369	0.0360024
								0.185	19	knotless	PE	2-ply braid	120.283	1319.09	121.452	122.68	0.1	1196.4	4136.77	0.408467	0.0414653
								0.185	20.5	knotless	PE	2-ply braid	30.9819	94.8078	56.8587	14.1	0.1	80.7	1065.53	0.415333	0.292597
								0.185	20.5	knotless	PE	2-ply braid	40.9468	167.728	106.881	22	0.1	145.7	1408.24	0.429342	0.314882
								0.185	20.5	knotless	PE	2-ply braid	50.9892	253.785	188.204	31.21	0.1	222.6	1753.62	0.422875	0.357572
								0.185	20.5	knotless	PE	2-ply braid	60.9162	366.364	299.444	41.45	0.1	324.9	2095.03	0.432509	0.398602
								0.185	20.5	knotless	PE	2-ply braid	71.5223	492.526	413.876	53.54	0.1	439	2459.79	0.423893	0.399647
								0.185	20.5	knotless	PE	2-ply braid	80.6318	632.173	490.647	64.82	0.1	567.3	2773.08	0.43105	0.372774
								0.185	20.5	knotless	PE	2-ply braid	90.3178	787.429	542.455	77.68	0.1	709.7	3106.21	0.429781	0.328478
								0.185	20.5	knotless	PE	2-ply braid	101.197	991.064	668.483	93.13	0.1	897.9	3480.37	0.433108	0.322435
								0.185	20.5	knotless	PE	2-ply braid	110.337	1164.17	775.213	106.9	0.1	1057.3	3794.71	0.428975	0.314534
								0.185	20.5	knotless	PE	2-ply braid	120.529	1385.08	968.408	123.08	0.1	1262	4145.24	0.429102	0.329277
								0.17	0	knotless	PE	2-ply braid	29.7622	61.6054	-40.9588	13.22	0.2	48.4	755.027	0.279143	-0.236315
								0.17	0	knotless	PE	2-ply braid	40.6213	112.931	-81.4351	21.72	0.2	91.2	1030.51	0.282503	-0.25222
								0.17	0	knotless	PE	2-ply braid	50.4409	173.626	-157.194	30.68	0.2	143	1279.62	0.28714	-0.315751
								0.17	0	knotless	PE	2-ply braid	60.113	246.184	-254.784	40.58	0.2	205.6	1524.99	0.290784	-0.360338
								0.17	0	knotless	PE	2-ply braid	71.3084	337.902	-364.391	53.29	0.2	284.6	1809	0.286057	-0.366236
								0.17	0	knotless	PE	2-ply braid	80.9031	426.9	-479.582	65.17	0.2	361.7	2052.4	0.28244	-0.374462
								0.17	0	knotless	PE	2-ply braid	90.0385	528.254	-588.679	77.3	0.1	451	2284.16	0.284284	-0.371104
								0.17	0	knotless	PE	2-ply braid	100.461	643.405	-757.91	92.05	0.1	551.4	2548.57	0.279193	-0.38379
								0.17	0	knotless	PE	2-ply braid	110.792	762.983	-900.596	107.61	0.1	655.4	2810.64	0.272866	-0.374963
								0.17	0	knotless	PE	2-ply braid	119.731	884.955	-1056.63	121.78	0.1	763.2	3037.42	0.272071	-0.37669
								0.17	1.4	knotless	PE	2-ply braid	30.9021	65.7496	-40.873	14.04	0.2	51.7	783.946	0.276735	-0.218743
								0.17	1.4	knotless	PE	2-ply braid	40.6999	116.225	-78.1496	21.78	0.2	94.4	1032.5	0.291372	-0.24111
								0.17	1.4	knotless	PE	2-ply braid	51.1196	183.045	-155.27	31.34	0.2	151.7	1296.84	0.296694	-0.30366
								0.17	1.4	knotless	PE	2-ply braid	60.8104	256.73	-250.002	41.33	0.2	215.4	1542.68	0.297685	-0.345511
								0.17	1.4	knotless	PE	2-ply braid	71.5662	351.065	-370.7	53.59	0.2	297.5	1815.54	0.296828	-0.369898
								0.17	1.4	knotless	PE	2-ply braid	80.8349	438.311	-487.498	65.08	0.1	373.2	2050.67	0.291911	-0.381285
								0.17	1.4	knotless	PE	2-ply braid	90.5935	545.376	-600.923	78.06	0.1	467.3	2298.24	0.290999	-0.374196
								0.17	1.4	knotless	PE	2-ply braid	100.633	663.079	-762.487	92.3	0.1	570.8	2552.92	0.288046	-0.384794
								0.17	1.4	knotless	PE	2-ply braid	111.085	786.823	-885.342	108.06	0.1	678.8	2818.08	0.281112	-0.366668
								0.17	1.4	knotless	PE	2-ply braid	120.312	910.078	-1013	122.73	0.1	787.4	3052.15	0.277987	-0.357656
								0.17	2.9	knotless	PE	2-ply braid	30.1025	66.9614	-37.7348	13.47	0.2	53.5	763.661	0.301709	-0.212819
								0.17	2.9	knotless	PE	2-ply braid	40.6572	119.743	-79.0047	21.75	0.2	98	1031.42	0.302973	-0.24426
								0.17	2.9	knotless	PE	2-ply braid	50.8256	187.503	-157.609	31.05	0.2	156.5	1289.38	0.309524	-0.31181
								0.17	2.9	knotless	PE	2-ply braid	60.2295	266.438	-260.348	40.71	0.2	225.7	1527.94	0.318017	-0.366783
								0.17	2.9	knotless	PE	2-ply braid	70.9242	356.123	-369.723	52.83	0.1	303.3	1799.25	0.308142	-0.375631
								0.17	2.9	knotless	PE	2-ply braid	80.6557	450.494	-481.065	64.85	0.1	385.6	2046.13	0.302961	-0.377927
								0.17	2.9	knotless	PE	2-ply braid	90.7052	555.705	-569.152	78.21	0.1	477.5	2301.07	0.296604	-0.35354
								0.17	2.9	knotless	PE	2-ply braid	99.6579	661.096	-681.209	90.88	0.1	570.2	2528.19	0.293419	-0.350535
								0.17	2.9	knotless	PE	2-ply braid	110.537	784.907	-820.976	107.21	0.1	677.7	2804.18	0.283461	-0.343392
								0.17	2.9	knotless	PE	2-ply braid	120.065	915.802	-923.058	122.33	0.1	793.5	3045.88	0.281306	-0.327246
								0.17	4.3	knotless	PE	2-ply braid	30.7234	72.1128	-39.0253	13.91	0.2	58.2	779.411	0.315117	-0.211292
								0.17	4.3	knotless	PE	2-ply braid	40.6715	126.961	-79.0891	21.76	0.2	105.2	1031.78	0.32502	-0.244349
								0.17	4.3	knotless	PE	2-ply braid	50.4517	193.233	-147.536	30.69	0.2	162.5	1279.89	0.326363	-0.296224
								0.17	4.3	knotless	PE	2-ply braid	60.8583	277.601	-251.869	41.38	0.1	236.2	1543.9	0.325945	-0.347543
								0.17	4.3	knotless	PE	2-ply braid	71.7713	372.519	-344.414	53.84	0.1	318.7	1820.74	0.316175	-0.341707
								0.17	4.3	knotless	PE	2-ply braid	81.012	465.68	-442.933	65.31	0.1	400.4	2055.17	0.311771	-0.344916
								0.17	4.3	knotless	PE	2-ply braid	90.9705	570.472	-528.077	78.58	0.1	491.9	2307.8	0.30377	-0.326114
								0.17	4.3	knotless	PE	2-ply braid	100.483	687.99	-666.744	92.09	0.1	595.9	2549.12	0.301624	-0.33748
								0.17	4.3	knotless	PE	2-ply braid	110.377	808.892	-790.011	106.97	0.1	701.9	2800.13	0.294446	-0.331396
								0.17	4.3	knotless	PE	2-ply braid	119.661	933.269	-942.802	121.67	0.1	811.6	3035.64	0.289674	-0.336502
								0.17	5.7	knotless	PE	2-ply braid	30.5502	75.6861	-37.9161	13.79	0.2	61.9	775.018	0.338949	-0.20762
								0.17	5.7	knotless	PE	2-ply braid	40.8778	134.324	-75.0733	21.94	0.2	112.4	1037.02	0.343728	-0.229607
								0.17	5.7	knotless	PE	2-ply braid	50.9963	206.564	-144.272	31.22	0.2	175.3	1293.71	0.344586	-0.283517
								0.17	5.7	knotless	PE	2-ply braid	60.8416	292.097	-236.986	41.37	0.1	250.7	1543.47	0.346163	-0.327187
								0.17	5.7	knotless	PE	2-ply braid	71.3731	393.315	-331.273	53.36	0.1	340	1810.64	0.341054	-0.332347
								0.17	5.7	knotless	PE	2-ply braid	80.9274	488.066	-421.665	65.2	0.1	422.9	2053.02	0.329977	-0.329041
								0.17	5.7	knotless	PE	2-ply braid	90.6513	595.331	-506.289	78.14	0.1	517.2	2299.7	0.321646	-0.314865
								0.17	5.7	knotless	PE	2-ply braid	100.367	714.115	-649.724	91.92	0.1	622.2	2546.19	0.315659	-0.329624
								0.17	5.7	knotless	PE	2-ply braid	110.108	837.431	-776.923	106.55	0.1	730.9	2793.29	0.308094	-0.327502
								0.17	5.7	knotless	PE	2-ply braid	119.462	959.521	-936.384	121.35	0.1	838.2	3030.58	0.300159	-0.335329
								0.17	7.2	knotless	PE	2-ply braid	30.7393	80.5538	-37.7341	13.92	0.2	66.6	779.816	0.360381	-0.204089
								0.17	7.2	knotless	PE	2-ply braid	40.3332	139.226	-72.2409	21.47	0.2	117.8	1023.2	0.369934	-0.226951
								0.17	7.2	knotless	PE	2-ply braid	51.1683	216.749	-137.891	31.38	0.1	185.4	1298.07	0.361827	-0.269158
								0.17	7.2	knotless	PE	2-ply braid	60.5367	305.349	-225.438	41.04	0.1	264.3	1535.74	0.368599	-0.314386
								0.17	7.2	knotless	PE	2-ply braid	71.0331	409.171	-321.121	52.96	0.1	356.2	1802.02	0.360796	-0.325253
								0.17	7.2	knotless	PE	2-ply braid	80.9139	517.428	-407.426	65.19	0.1	452.2	2052.68	0.35302	-0.318037
								0.17	7.2	knotless	PE	2-ply braid	90.3361	620.716	-491.446	77.71	0.1	543	2291.71	0.340063	-0.30777
								0.17	7.2	knotless	PE	2-ply braid	100.752	752.887	-634.032	92.48	0.1	660.4	2555.95	0.332488	-0.319209
								0.17	7.2	knotless	PE	2-ply braid	110.294	874.707	-771.012	106.84	0.1	767.9	2798.02	0.322593	-0.323914
								0.17	7.2	knotless	PE	2-ply braid	119.681	1013.77	-910.837	121.7	0.1	892.1	3036.15	0.318288	-0.324986
								0.17	8.6	knotless	PE	2-ply braid	30.6384	82.5758	-34.4364	13.85	0.2	68.7	777.255	0.374165	-0.187482
								0.17	8.6	knotless	PE	2-ply braid	40.5474	146.641	-67.656	21.65	0.1	125	1028.64	0.388517	-0.210307
								0.17	8.6	knotless	PE	2-ply braid	51.2373	228.583	-133.689	31.45	0.1	197.1	1299.82	0.383757	-0.260253
								0.17	8.6	knotless	PE	2-ply braid	61.1648	319.376	-218.055	41.72	0.1	277.7	1551.67	0.3793	-0.297877
								0.17	8.6	knotless	PE	2-ply braid	71.7369	432.077	-312.769	53.8	0.1	378.3	1819.87	0.375666	-0.310608
								0.17	8.6	knotless	PE	2-ply braid	81.0635	539.608	-396.44	65.38	0.1	474.2	2056.47	0.368819	-0.30832
								0.17	8.6	knotless	PE	2-ply braid	90.5548	655.313	-481.884	78.01	0.1	577.3	2297.26	0.359798	-0.300327
								0.17	8.6	knotless	PE	2-ply braid	100.797	794.979	-609.606	92.54	0.1	702.4	2557.08	0.353337	-0.306642
								0.17	8.6	knotless	PE	2-ply braid	110.717	928.045	-733.161	107.49	0.1	820.6	2808.74	0.342101	-0.305665
								0.17	8.6	knotless	PE	2-ply braid	120.831	1084.7	-869.627	123.57	0.1	961.1	3065.33	0.336428	-0.304402
								0.17	10.1	knotless	PE	2-ply braid	30.5526	85.3398	-32.5923	13.7881	0.161567	71.5517	775.079	0.39174	-0.17844
								0.17	10.1	knotless	PE	2-ply braid	40.6715	148.92	-63.2035	21.7606	0.146122	127.16	1031.78	0.392864	-0.19527
								0.17	10.1	knotless	PE	2-ply braid	51.0734	232.122	-126.145	31.2912	0.134805	200.831	1295.66	0.393475	-0.247146
								0.17	10.1	knotless	PE	2-ply braid	60.6828	329.077	-208.346	41.1947	0.125183	287.882	1539.44	0.399538	-0.289154
								0.17	10.1	knotless	PE	2-ply braid	71.3479	443.076	-301.259	53.3329	0.12037	389.743	1810	0.391282	-0.302449
								0.17	10.1	knotless	PE	2-ply braid	81.0559	562.853	-383.456	65.3677	0.116136	497.485	2056.28	0.386977	-0.298277
								0.17	10.1	knotless	PE	2-ply braid	91.024	690.615	-471.014	78.6513	0.113886	611.964	2309.16	0.377475	-0.290533
								0.17	10.1	knotless	PE	2-ply braid	101.312	841.975	-595.497	93.3001	0.110811	748.675	2570.15	0.372773	-0.296504
								0.17	10.1	knotless	PE	2-ply braid	110.919	980.2	-707.913	107.804	0.109982	872.396	2813.86	0.362392	-0.294066
								0.17	10.1	knotless	PE	2-ply braid	120.275	1130.8	-847.993	122.668	0.108479	1008.13	3051.21	0.356157	-0.299583
								0.17	11.5	knotless	PE	2-ply braid	30.4497	86.0595	-30.1033	13.7141	0.159355	72.3455	772.467	0.398769	-0.165929
								0.17	11.5	knotless	PE	2-ply braid	40.7481	153.94	-61.0268	21.826	0.141783	132.114	1033.73	0.406637	-0.187836
								0.17	11.5	knotless	PE	2-ply braid	51.0083	241.295	-121.717	31.2277	0.129417	210.067	1294.01	0.41262	-0.239079
								0.17	11.5	knotless	PE	2-ply braid	60.573	338.725	-203.132	41.076	0.121266	297.649	1536.66	0.414591	-0.28294
								0.17	11.5	knotless	PE	2-ply braid	71.1329	454.702	-290.639	53.0767	0.116729	401.626	1804.55	0.405653	-0.293553
								0.17	11.5	knotless	PE	2-ply braid	81.164	583.074	-369.77	65.5069	0.112347	517.567	2059.02	0.401526	-0.286866
								0.17	11.5	knotless	PE	2-ply braid	90.3246	712.904	-453.349	77.6895	0.108976	635.214	2291.41	0.397908	-0.283985
								0.17	11.5	knotless	PE	2-ply braid	100.764	873.429	-570.829	92.4967	0.105901	780.932	2556.26	0.393074	-0.287321
								0.17	11.5	knotless	PE	2-ply braid	110.548	1020.54	-688.789	107.231	0.105073	913.307	2804.47	0.381932	-0.288041
								0.17	11.5	knotless	PE	2-ply braid	120.004	1189.26	-830.703	122.227	0.102776	1067.03	3044.34	0.378671	-0.294802
								0.17	13	knotless	PE	2-ply braid	30.3958	90.0037	-27.2894	13.6754	0.151942	76.3284	771.101	0.422215	-0.150953
								0.17	13	knotless	PE	2-ply braid	41.0087	159.285	-58.0246	22.049	0.138425	137.236	1040.34	0.417052	-0.176334
								0.17	13	knotless	PE	2-ply braid	50.9951	246.772	-111.892	31.2148	0.126492	215.557	1293.68	0.423623	-0.219894
								0.17	13	knotless	PE	2-ply braid	60.9074	350.552	-192.543	41.4382	0.118209	309.113	1545.14	0.425845	-0.265255
								0.17	13	knotless	PE	2-ply braid	71.7206	473.57	-273.5	53.7779	0.113559	419.792	1819.46	0.417081	-0.271734
								0.17	13	knotless	PE	2-ply braid	80.8915	600.9	-347.55	65.1564	0.108431	535.744	2052.11	0.418433	-0.271447
								0.17	13	knotless	PE	2-ply braid	90.5305	744.892	-431.6	77.9722	0.104676	666.92	2296.64	0.415871	-0.269133
								0.17	13	knotless	PE	2-ply braid	100.717	909.678	-547.19	92.4278	0.101605	817.251	2555.06	0.411739	-0.27568
								0.17	13	knotless	PE	2-ply braid	110.389	1072.54	-656.408	106.984	0.0997488	965.554	2800.43	0.404946	-0.275293
								0.17	13	knotless	PE	2-ply braid	120.332	1258.96	-831.722	122.761	0.0975098	1136.2	3052.66	0.40102	-0.293556
								0.17	14.5	knotless	PE	2-ply braid	30.6799	93.1585	-26.8336	13.8798	0.148991	79.2787	778.308	0.430451	-0.145695
								0.17	14.5	knotless	PE	2-ply braid	40.6755	160.882	-54.5709	21.764	0.135279	139.118	1031.88	0.429725	-0.168566
								0.17	14.5	knotless	PE	2-ply braid	50.6025	249.032	-105.941	30.8324	0.123809	218.199	1283.72	0.435495	-0.211443
								0.17	14.5	knotless	PE	2-ply braid	60.5958	355.399	-187.884	41.1006	0.115646	314.298	1537.24	0.437453	-0.261505
								0.17	14.5	knotless	PE	2-ply braid	71.3324	483.411	-269.22	53.3144	0.110288	430.096	1809.61	0.431983	-0.270401
								0.17	14.5	knotless	PE	2-ply braid	81.1824	617.588	-340.949	65.5305	0.106107	552.058	2059.49	0.42809	-0.264387
								0.17	14.5	knotless	PE	2-ply braid	90.9697	758.461	-418.008	78.5765	0.1036	679.884	2307.78	0.41987	-0.258146
								0.17	14.5	knotless	PE	2-ply braid	100.972	931.614	-536.477	92.8006	0.0996128	838.813	2561.52	0.420474	-0.268921
								0.17	14.5	knotless	PE	2-ply braid	110.667	1096.15	-650.372	107.415	0.0979926	988.736	2807.49	0.412587	-0.271392
								0.17	14.5	knotless	PE	2-ply braid	120.598	1285.15	-814.834	123.195	0.09586	1161.96	3059.42	0.408302	-0.286326
								0.17	16	knotless	PE	2-ply braid	30.8012	95.6419	-21.5261	13.9674	0.146039	81.6744	781.385	0.439973	-0.115959
								0.17	16	knotless	PE	2-ply braid	40.883	165.546	-42.798	21.9413	0.132539	143.605	1037.15	0.439094	-0.130862
								0.17	16	knotless	PE	2-ply braid	51.4404	263.208	-87.0237	31.6507	0.12025	231.557	1304.98	0.447222	-0.168075
								0.17	16	knotless	PE	2-ply braid	60.9357	369.309	-152.423	41.4689	0.112288	327.84	1545.86	0.451224	-0.209789
								0.17	16	knotless	PE	2-ply braid	71.468	500.948	-225.836	53.4762	0.10675	447.472	1813.05	0.44773	-0.225966
								0.17	16	knotless	PE	2-ply braid	81.0659	633.844	-292.609	65.3806	0.103149	568.463	2056.53	0.44208	-0.227555
								0.17	16	knotless	PE	2-ply braid	90.4622	785.298	-373.434	77.8784	0.0991705	707.42	2294.91	0.441791	-0.233214
								0.17	16	knotless	PE	2-ply braid	101.128	975.708	-469.233	93.0294	0.0953456	882.679	2565.48	0.441099	-0.234489
								0.17	16	knotless	PE	2-ply braid	110.625	1156.11	-671.806	107.349	0.0928534	1048.77	2806.41	0.437971	-0.28055
								0.17	16	knotless	PE	2-ply braid	120.177	1348.41	-776.455	122.509	0.0908547	1225.9	3048.74	0.433794	-0.274754
								0.17	17.5	knotless	PE	2-ply braid	30.642	98.21	-20.2398	13.8525	0.141049	84.3576	777.346	0.459161	-0.110166
								0.17	17.5	knotless	PE	2-ply braid	40.8858	175.407	-41.0184	21.9437	0.125102	153.463	1037.22	0.469173	-0.125403
								0.17	17.5	knotless	PE	2-ply braid	50.9764	269	-80.6704	31.1965	0.115972	237.803	1293.2	0.467685	-0.158654
								0.17	17.5	knotless	PE	2-ply braid	60.7997	378.244	-143.276	41.3214	0.109245	336.923	1542.41	0.465803	-0.198081
								0.17	17.5	knotless	PE	2-ply braid	71.8662	513.436	-215.351	53.9522	0.105081	459.484	1823.15	0.454669	-0.213094
								0.17	17.5	knotless	PE	2-ply braid	81.1848	662.284	-276.139	65.5336	0.0989509	596.75	2059.55	0.462719	-0.214118
								0.17	17.5	knotless	PE	2-ply braid	90.6797	815.299	-353.852	78.1773	0.0958878	737.122	2300.42	0.458135	-0.219926
								0.17	17.5	knotless	PE	2-ply braid	100.848	1005.75	-453.713	92.6194	0.0920896	913.134	2558.38	0.458853	-0.227992
								0.17	17.5	knotless	PE	2-ply braid	110.781	1190.08	-675.95	107.591	0.0904069	1082.49	2810.38	0.450778	-0.281485
								0.17	17.5	knotless	PE	2-ply braid	119.614	1401.97	-752.729	121.595	0.0867311	1280.38	3034.45	0.457349	-0.268874
								0.17	19	knotless	PE	2-ply braid	30.3587	102.151	-18.525	13.6488	0.133613	88.5024	770.16	0.490754	-0.102723
								0.17	19	knotless	PE	2-ply braid	40.4605	184.283	-37.9455	21.5807	0.117106	162.702	1026.43	0.507933	-0.11846
								0.17	19	knotless	PE	2-ply braid	51.1811	282.988	-74.8153	31.3965	0.110946	251.592	1298.4	0.490853	-0.145964
								0.17	19	knotless	PE	2-ply braid	60.3408	391.355	-130.176	40.8251	0.104317	350.53	1530.77	0.492013	-0.182719
								0.17	19	knotless	PE	2-ply braid	71.0682	534.897	-191.559	52.9998	0.0990841	481.897	1802.91	0.487616	-0.193832
								0.17	19	knotless	PE	2-ply braid	80.5284	678.319	-261.541	64.6906	0.0953689	613.628	2042.9	0.483595	-0.206118
								0.17	19	knotless	PE	2-ply braid	90.4758	850.014	-321.875	77.8971	0.0916421	772.117	2295.25	0.482051	-0.200954
								0.17	19	knotless	PE	2-ply braid	100.421	1046.17	-431.817	91.9942	0.0879344	954.175	2547.54	0.483565	-0.21884
								0.17	19	knotless	PE	2-ply braid	110.01	1231.86	-624.771	106.398	0.0863723	1125.46	2790.8	0.475271	-0.263835
								0.17	19	knotless	PE	2-ply braid	119.252	1446.08	-699.472	121.008	0.0836801	1325.07	3025.26	0.476193	-0.251371
								0.17	20.5	knotless	PE	2-ply braid	30.7186	103.7	-16.95	13.9077	0.134116	89.7918	779.29	0.486305	-0.0917995
								0.17	20.5	knotless	PE	2-ply braid	40.4836	179.501	-34.0521	21.6004	0.120336	157.901	1027.02	0.492381	-0.106184
								0.17	20.5	knotless	PE	2-ply braid	50.6799	279.986	-64.7782	30.9076	0.11039	249.079	1285.68	0.495609	-0.128894
								0.17	20.5	knotless	PE	2-ply braid	60.3177	396.469	-121.298	40.8001	0.102909	355.669	1530.18	0.499609	-0.170388
								0.17	20.5	knotless	PE	2-ply braid	71.5474	541.453	-176.384	53.571	0.0989392	487.882	1815.06	0.487081	-0.176095
								0.17	20.5	knotless	PE	2-ply braid	81.6041	699.368	-235.977	66.0743	0.0944773	633.293	2070.19	0.486021	-0.1811
								0.17	20.5	knotless	PE	2-ply braid	91.0272	863.222	-320.341	78.6557	0.0911187	784.567	2309.24	0.483907	-0.197581
								0.17	20.5	knotless	PE	2-ply braid	100.701	1059.76	-419.41	92.4038	0.0871931	967.356	2554.65	0.487522	-0.211372
								0.17	20.5	knotless	PE	2-ply braid	110.259	1255.72	-586.435	106.783	0.0850373	1148.93	2797.12	0.482995	-0.246529
								0.17	20.5	knotless	PE	2-ply braid	120.23	1484.76	-696.987	122.594	0.0825683	1362.17	3050.07	0.481595	-0.24642
								0.213	0	knotless	PE	2-ply braid	30.4141	71.3541	-33.9193	13.6886	0.19184	57.6656	1178.39	0.280708	-0.165115
								0.213	0	knotless	PE	2-ply braid	40.7015	123.973	-81.7059	21.7861	0.175733	102.187	1576.97	0.277756	-0.222087
								0.213	0	knotless	PE	2-ply braid	51.0071	191.539	-136.78	31.2265	0.16303	160.312	1976.27	0.277457	-0.236728
								0.213	0	knotless	PE	2-ply braid	60.9816	270.125	-211.41	41.5188	0.153702	228.606	2362.73	0.276809	-0.255987
								0.213	0	knotless	PE	2-ply braid	71.4513	365.262	-291.88	53.4562	0.14635	311.805	2768.37	0.275013	-0.257439
								0.213	0	knotless	PE	2-ply braid	81.1002	466.306	-367.88	65.4247	0.140304	400.881	3142.22	0.274449	-0.251856
								0.213	0	knotless	PE	2-ply braid	90.5464	570.739	-446.482	77.9941	0.136655	492.745	3508.21	0.270626	-0.245217
								0.213	0	knotless	PE	2-ply braid	100.237	716.848	-577.528	91.7262	0.127958	625.122	3883.68	0.280154	-0.258824
								0.213	0	knotless	PE	2-ply braid	110.42	843.506	-681.775	107.031	0.126889	736.475	4278.2	0.271991	-0.25179
								0.213	0	knotless	PE	2-ply braid	119.715	988.36	-776.773	121.758	0.123192	866.602	4638.33	0.27228	-0.244056
								0.213	1.4	knotless	PE	2-ply braid	30.8115	71.013	-31.542	13.9749	0.196794	57.038	1193.79	0.270537	-0.149607
								0.213	1.4	knotless	PE	2-ply braid	41.0522	124.992	-68.0041	22.0863	0.176701	102.906	1590.56	0.274953	-0.181699
								0.213	1.4	knotless	PE	2-ply braid	50.96	193.661	-122.759	31.1805	0.161006	162.48	1974.44	0.281729	-0.212855
								0.213	1.4	knotless	PE	2-ply braid	60.5304	272.988	-186.751	41.0298	0.150299	231.958	2345.24	0.285071	-0.229513
								0.213	1.4	knotless	PE	2-ply braid	71.6863	372.8	-257.054	53.7369	0.144144	319.063	2777.48	0.279572	-0.225238
								0.213	1.4	knotless	PE	2-ply braid	81.2358	474.723	-332.391	65.5994	0.138185	409.124	3147.47	0.279157	-0.2268
								0.213	1.4	knotless	PE	2-ply braid	90.7335	589.649	-394.692	78.2513	0.132708	511.397	3515.46	0.279713	-0.21588
								0.213	1.4	knotless	PE	2-ply braid	100.881	732.417	-524.116	92.6673	0.126523	639.75	3908.62	0.283063	-0.2319
								0.213	1.4	knotless	PE	2-ply braid	110.645	852.716	-599.636	107.379	0.125926	745.336	4286.91	0.274146	-0.220555
								0.213	1.4	knotless	PE	2-ply braid	120.118	1003.47	-702.134	122.413	0.12199	881.055	4653.97	0.274963	-0.219124
								0.213	2.9	knotless	PE	2-ply braid	30.5618	71.0014	-28.6054	13.7947	0.194288	57.2067	1184.11	0.275791	-0.137905
								0.213	2.9	knotless	PE	2-ply braid	40.4964	124.156	-57.973	21.6113	0.174066	102.544	1569.03	0.281559	-0.159178
								0.213	2.9	knotless	PE	2-ply braid	50.2127	192.568	-109.062	30.4544	0.158149	162.113	1945.49	0.289521	-0.194775
								0.213	2.9	knotless	PE	2-ply braid	60.2519	276.866	-171.205	40.7291	0.147107	236.137	2334.45	0.292896	-0.212356
								0.213	2.9	knotless	PE	2-ply braid	71.0822	375.358	-234.326	53.0164	0.141242	322.341	2754.07	0.287266	-0.208828
								0.213	2.9	knotless	PE	2-ply braid	80.2076	475.115	-301.612	64.28	0.135294	410.835	3107.64	0.287558	-0.211109
								0.213	2.9	knotless	PE	2-ply braid	90.3992	596.016	-346.56	77.7919	0.13052	518.224	3502.51	0.285548	-0.190959
								0.213	2.9	knotless	PE	2-ply braid	100.504	730.142	-439.928	92.1155	0.126161	638.026	3894.01	0.284422	-0.196113
								0.213	2.9	knotless	PE	2-ply braid	110.079	848.634	-504.122	106.506	0.125502	742.129	4265.01	0.275777	-0.187333
								0.213	2.9	knotless	PE	2-ply braid	119.113	1000.09	-593.027	120.784	0.120773	879.304	4615.03	0.279067	-0.18821
								0.213	4.3	knotless	PE	2-ply braid	30.8095	76.719	-23.1539	13.9735	0.182139	62.7455	1193.71	0.297647	-0.109835
								0.213	4.3	knotless	PE	2-ply braid	40.875	137.62	-55.195	21.9345	0.159384	115.686	1583.7	0.311784	-0.148756
								0.213	4.3	knotless	PE	2-ply braid	51.0857	210.428	-105.149	31.3033	0.14876	179.125	1979.31	0.309063	-0.181425
								0.213	4.3	knotless	PE	2-ply braid	60.7275	296.268	-168.655	41.2431	0.139209	255.025	2352.88	0.311388	-0.20593
								0.213	4.3	knotless	PE	2-ply braid	72.0885	403.442	-238.838	54.2186	0.13439	349.224	2793.06	0.302595	-0.206948
								0.213	4.3	knotless	PE	2-ply braid	81.2175	500.815	-292.823	65.5757	0.130938	435.239	3146.76	0.297111	-0.199892
								0.213	4.3	knotless	PE	2-ply braid	90.5851	611.439	-325.92	78.0473	0.127645	533.392	3509.71	0.2927	-0.178849
								0.213	4.3	knotless	PE	2-ply braid	100.73	757.03	-407.743	92.4465	0.122117	664.583	3902.77	0.294932	-0.18095
								0.213	4.3	knotless	PE	2-ply braid	110.801	879.711	-456.97	107.622	0.122338	772.089	4292.99	0.283182	-0.167605
								0.213	4.3	knotless	PE	2-ply braid	120.149	1026.48	-524.973	122.463	0.119304	904.017	4655.15	0.281986	-0.163753
								0.213	5.7	knotless	PE	2-ply braid	30.4852	80.6898	-21.6967	13.7396	0.170277	66.9502	1181.14	0.324388	-0.105125
								0.213	5.7	knotless	PE	2-ply braid	40.8112	142.198	-52.5926	21.8799	0.153869	120.319	1581.22	0.325285	-0.142186
								0.213	5.7	knotless	PE	2-ply braid	50.8687	221.108	-103.386	31.0914	0.140616	190.016	1970.9	0.330659	-0.179908
								0.213	5.7	knotless	PE	2-ply braid	61.0463	305.375	-164.154	41.589	0.13619	263.786	2365.23	0.318731	-0.198346
								0.213	5.7	knotless	PE	2-ply braid	72.1415	412.596	-239.699	54.2822	0.131563	358.314	2795.12	0.310015	-0.207389
								0.213	5.7	knotless	PE	2-ply braid	81.4673	520.433	-300.287	65.8977	0.126621	454.536	3156.44	0.308384	-0.203732
								0.213	5.7	knotless	PE	2-ply braid	90.4052	629.114	-344.226	77.8001	0.123666	551.314	3502.74	0.30374	-0.189648
								0.213	5.7	knotless	PE	2-ply braid	100.874	772.085	-416.747	92.6568	0.120009	679.428	3908.34	0.300662	-0.18442
								0.213	5.7	knotless	PE	2-ply braid	110.666	893.616	-436.233	107.413	0.1202	786.203	4287.75	0.289064	-0.16039
								0.213	5.7	knotless	PE	2-ply braid	120.118	1025.55	-491.667	122.412	0.119362	903.142	4653.94	0.281859	-0.153443
								0.213	7.2	knotless	PE	2-ply braid	30.7573	85.4537	-19.2119	13.9357	0.163079	71.518	1191.69	0.340415	-0.0914457
								0.213	7.2	knotless	PE	2-ply braid	40.6983	153.559	-48.8567	21.7834	0.141857	131.776	1576.85	0.358239	-0.132819
								0.213	7.2	knotless	PE	2-ply braid	50.4425	230.566	-94.7696	30.677	0.133051	199.889	1954.39	0.353741	-0.167712
								0.213	7.2	knotless	PE	2-ply braid	61.0052	328.271	-156.871	41.5443	0.126555	286.727	2363.64	0.346917	-0.189801
								0.213	7.2	knotless	PE	2-ply braid	71.2434	433.371	-227.832	53.2083	0.122778	380.163	2760.32	0.337264	-0.202123
								0.213	7.2	knotless	PE	2-ply braid	80.8281	540.121	-293.721	65.0749	0.120482	475.046	3131.67	0.327417	-0.202442
								0.213	7.2	knotless	PE	2-ply braid	90.1893	654.262	-353.35	77.504	0.11846	576.758	3494.37	0.319281	-0.195607
								0.213	7.2	knotless	PE	2-ply braid	100.353	793.821	-436.124	91.8957	0.115764	701.925	3888.18	0.313846	-0.195001
								0.213	7.2	knotless	PE	2-ply braid	110.694	916.515	-425.25	107.456	0.117244	809.059	4288.83	0.297318	-0.156273
								0.213	7.2	knotless	PE	2-ply braid	120.238	1053.22	-478.219	122.609	0.116413	930.612	4658.63	0.289849	-0.148946
								0.213	8.6	knotless	PE	2-ply braid	30.2741	89.2751	-16.3362	13.5882	0.152205	75.6869	1172.97	0.37185	-0.0802597
								0.213	8.6	knotless	PE	2-ply braid	40.6452	160.126	-40.3742	21.7381	0.135757	138.388	1574.79	0.377197	-0.110046
								0.213	8.6	knotless	PE	2-ply braid	50.9584	248.204	-89.3302	31.179	0.125618	217.025	1974.38	0.376328	-0.154901
								0.213	8.6	knotless	PE	2-ply braid	61.0818	347.088	-150.315	41.6276	0.119934	305.461	2366.61	0.368656	-0.181413
								0.213	8.6	knotless	PE	2-ply braid	71.6492	460.801	-218.856	53.6925	0.11652	407.109	2776.04	0.35709	-0.191966
								0.213	8.6	knotless	PE	2-ply braid	80.7782	571.987	-275.996	65.0109	0.113658	506.976	3129.74	0.349856	-0.19046
								0.213	8.6	knotless	PE	2-ply braid	90.6689	687.939	-345.073	78.1624	0.113618	609.777	3512.96	0.333998	-0.18901
								0.213	8.6	knotless	PE	2-ply braid	101.154	833.487	-439.188	93.0681	0.111661	740.419	3919.21	0.325837	-0.193274
								0.213	8.6	knotless	PE	2-ply braid	109.982	951.904	-443.828	106.355	0.111728	845.549	4261.22	0.314767	-0.165221
								0.213	8.6	knotless	PE	2-ply braid	120.422	1099.67	-433.025	122.907	0.111767	976.767	4665.74	0.303298	-0.134459
								0.213	10.1	knotless	PE	2-ply braid	30.2514	92.0312	-13.5646	13.5719	0.14747	78.4594	1172.09	0.386051	-0.0667433
								0.213	10.1	knotless	PE	2-ply braid	40.2622	168.019	-38.5347	21.4123	0.12744	146.606	1559.95	0.407238	-0.10704
								0.213	10.1	knotless	PE	2-ply braid	50.7693	258.985	-82.1849	30.9946	0.119677	227.99	1967.05	0.398293	-0.143575
								0.213	10.1	knotless	PE	2-ply braid	60.7067	363.017	-141.974	41.2206	0.11355	321.797	2352.07	0.393186	-0.17347
								0.213	10.1	knotless	PE	2-ply braid	71.3615	478.649	-204.243	53.3491	0.111458	425.3	2764.89	0.37606	-0.180597
								0.213	10.1	knotless	PE	2-ply braid	81.3408	604.751	-262.66	65.7346	0.108697	539.017	3151.54	0.366839	-0.178759
								0.213	10.1	knotless	PE	2-ply braid	90.4044	721.134	-333.943	77.799	0.107884	643.335	3502.71	0.354444	-0.183985
								0.213	10.1	knotless	PE	2-ply braid	100.408	865.876	-422.511	91.9756	0.106223	773.9	3890.3	0.345651	-0.188708
								0.213	10.1	knotless	PE	2-ply braid	110.683	994.33	-407.417	107.439	0.108052	886.891	4288.41	0.325983	-0.149749
								0.213	10.1	knotless	PE	2-ply braid	120.51	1135.75	-398.848	123.051	0.108344	1012.7	4669.15	0.313994	-0.123666
								0.213	11.5	knotless	PE	2-ply braid	30.3475	98.1181	-12.1462	13.6408	0.139024	84.4773	1175.81	0.413032	-0.0593859
								0.213	11.5	knotless	PE	2-ply braid	40.0686	174.03	-32.91	21.2484	0.122096	152.781	1552.46	0.4285	-0.0923014
								0.213	11.5	knotless	PE	2-ply braid	50.4274	270.089	-74.6483	30.6623	0.113527	239.427	1953.8	0.423965	-0.132183
								0.213	11.5	knotless	PE	2-ply braid	59.937	368.581	-127.027	40.3902	0.109583	328.191	2322.25	0.411363	-0.159219
								0.213	11.5	knotless	PE	2-ply braid	70.4179	495.668	-188.542	52.2283	0.10537	443.44	2728.33	0.402679	-0.171211
								0.213	11.5	knotless	PE	2-ply braid	79.9622	623.777	-241.383	63.9666	0.102547	559.811	3098.13	0.39424	-0.169991
								0.213	11.5	knotless	PE	2-ply braid	89.8953	752.897	-313.142	77.1014	0.102406	675.796	3482.98	0.376558	-0.174484
								0.213	11.5	knotless	PE	2-ply braid	99.6758	905.07	-390.571	90.9082	0.100443	814.162	3861.93	0.368995	-0.177015
								0.213	11.5	knotless	PE	2-ply braid	109.754	1032.71	-421.434	106.005	0.102648	926.701	4252.42	0.346405	-0.157534
								0.213	11.5	knotless	PE	2-ply braid	119.134	1183.36	-375.894	120.817	0.102097	1062.54	4615.84	0.337104	-0.119257
								0.213	13	knotless	PE	2-ply braid	30.0503	98.8154	-8.78253	13.4283	0.135892	85.3871	1164.29	0.42578	-0.0437938
								0.213	13	knotless	PE	2-ply braid	40.7848	179.798	-25.4661	21.8574	0.121566	157.941	1580.2	0.42755	-0.0689372
								0.213	13	knotless	PE	2-ply braid	50.8986	279.24	-65.8458	31.1206	0.111448	248.119	1972.06	0.431259	-0.114448
								0.213	13	knotless	PE	2-ply braid	60.9673	391.945	-120.325	41.5032	0.10589	350.442	2362.17	0.424534	-0.145765
								0.213	13	knotless	PE	2-ply braid	71.7936	525.687	-174.676	53.8653	0.102466	471.822	2781.64	0.412189	-0.152599
								0.213	13	knotless	PE	2-ply braid	80.8085	651.565	-220.575	65.0498	0.0998362	586.516	3130.92	0.404441	-0.152101
								0.213	13	knotless	PE	2-ply braid	90.5943	791.445	-276.883	78.0599	0.0986296	713.385	3510.07	0.391392	-0.151909
								0.213	13	knotless	PE	2-ply braid	101.883	962.9	-371.053	94.1395	0.0977667	868.76	3947.43	0.376868	-0.160962
								0.213	13	knotless	PE	2-ply braid	111.205	1099.37	-380.912	108.248	0.0984644	991.118	4308.63	0.360881	-0.138696
								0.213	13	knotless	PE	2-ply braid	120.175	1245.81	-353.703	122.506	0.098334	1123.31	4656.17	0.350234	-0.110281
								0.213	14.5	knotless	PE	2-ply braid	30.1827	100.068	-8.33859	13.5228	0.135136	86.5452	1169.43	0.427775	-0.0412159
								0.213	14.5	knotless	PE	2-ply braid	40.7669	183.33	-26.1981	21.842	0.11914	161.488	1579.51	0.437538	-0.0709814
								0.213	14.5	knotless	PE	2-ply braid	50.9082	284.206	-62.8831	31.1299	0.109533	253.076	1972.43	0.439709	-0.109257
								0.213	14.5	knotless	PE	2-ply braid	61.3439	402.181	-111.893	41.9129	0.104214	360.268	2376.76	0.431094	-0.133891
								0.213	14.5	knotless	PE	2-ply braid	71.0223	534.973	-161.025	52.9453	0.098968	482.028	2751.75	0.430301	-0.143745
								0.213	14.5	knotless	PE	2-ply braid	81.0427	677.188	-206.682	65.3508	0.0965032	611.837	3139.99	0.419466	-0.141698
								0.213	14.5	knotless	PE	2-ply braid	90.9422	824.441	-247.377	78.5386	0.0952628	745.902	3523.55	0.406107	-0.134685
								0.213	14.5	knotless	PE	2-ply braid	100.95	991.13	-314.471	92.7691	0.0935993	898.361	3911.31	0.396941	-0.138949
								0.213	14.5	knotless	PE	2-ply braid	110.992	1160.88	-351.895	107.917	0.0929615	1052.96	4300.36	0.384877	-0.128624
								0.213	14.5	knotless	PE	2-ply braid	120.533	1328.1	-327.517	123.087	0.0926795	1205.01	4670.02	0.373483	-0.101511
								0.213	16	knotless	PE	2-ply braid	29.9146	108.861	0.620534	13.3317	0.122465	95.5295	1159.04	0.480685	0.0031224
								0.213	16	knotless	PE	2-ply braid	40.6229	197.611	-6.93669	21.719	0.109908	175.892	1573.93	0.47995	-0.0189278
								0.213	16	knotless	PE	2-ply braid	51.0179	303.273	-29.1201	31.237	0.103	272.036	1976.68	0.47062	-0.0503776
								0.213	16	knotless	PE	2-ply braid	60.6265	423.017	-77.3645	41.1338	0.097239	381.884	2348.97	0.467838	-0.0947777
								0.213	16	knotless	PE	2-ply braid	72.1212	572.764	-123.922	54.2578	0.0947298	518.506	2794.33	0.448867	-0.107278
								0.213	16	knotless	PE	2-ply braid	81.245	716.505	-161.339	65.6112	0.0915712	650.894	3147.83	0.444024	-0.110061
								0.213	16	knotless	PE	2-ply braid	90.5436	866.196	-206.698	77.9902	0.0900377	788.205	3508.1	0.432926	-0.11353
								0.213	16	knotless	PE	2-ply braid	100.254	1047.54	-275.65	91.7512	0.0875877	955.784	3884.34	0.428196	-0.123493
								0.213	16	knotless	PE	2-ply braid	109.618	1205.71	-317.86	105.795	0.0877445	1099.92	4247.14	0.412179	-0.119114
								0.213	16	knotless	PE	2-ply braid	119.608	1383.18	-277.977	121.586	0.0879033	1261.59	4634.22	0.397085	-0.0874931
								0.213	17.5	knotless	PE	2-ply braid	30.559	113.232	-0.398927	13.7927	0.121809	99.4395	1184	0.47948	-0.00192356
								0.213	17.5	knotless	PE	2-ply braid	40.6819	202.377	-4.44275	21.7694	0.107569	180.608	1576.22	0.491386	-0.0120876
								0.213	17.5	knotless	PE	2-ply braid	49.9621	302.453	-23.5188	30.2124	0.0998909	272.241	1935.78	0.49109	-0.042425
								0.213	17.5	knotless	PE	2-ply braid	59.9837	435.131	-69.1067	40.4404	0.0929384	394.691	2324.06	0.493946	-0.0864855
								0.213	17.5	knotless	PE	2-ply braid	71.3611	593.058	-104.552	53.3486	0.0899552	539.709	2764.88	0.477229	-0.0924479
								0.213	17.5	knotless	PE	2-ply braid	89.6036	911.351	-174.933	76.7028	0.0841638	834.648	3471.68	0.468104	-0.0981096
								0.213	17.5	knotless	PE	2-ply braid	80.5982	735.082	-144.684	64.7801	0.0881263	670.302	3122.77	0.464632	-0.10029
								0.213	17.5	knotless	PE	2-ply braid	100.078	1106.25	-215.113	91.4945	0.0827068	1014.76	3877.53	0.456216	-0.0967111
								0.213	17.5	knotless	PE	2-ply braid	110.497	1293.21	-261.085	107.15	0.082856	1186.06	4281.18	0.43742	-0.0962885
								0.213	17.5	knotless	PE	2-ply braid	118.818	1469.87	-225.596	120.307	0.081849	1349.56	4603.61	0.430442	-0.0719536
								0.213	19	knotless	PE	2-ply braid	30.0219	109.968	1.33583	13.4081	0.121927	96.5597	1163.2	0.482401	0.00667367
								0.213	19	knotless	PE	2-ply braid	40.5087	202.424	-2.37379	21.6218	0.106814	180.802	1569.51	0.496131	-0.0065138
								0.213	19	knotless	PE	2-ply braid	51.0211	316.185	-18.6613	31.2401	0.0988034	284.945	1976.81	0.492891	-0.0322798
								0.213	19	knotless	PE	2-ply braid	60.6971	445.487	-54.5115	41.2103	0.0925061	404.276	2351.7	0.494119	-0.0666257
								0.213	19	knotless	PE	2-ply braid	71.3459	601.73	-84.6247	53.3305	0.0886286	548.4	2764.29	0.485119	-0.0748597
								0.213	19	knotless	PE	2-ply braid	80.779	769.085	-118.57	65.0119	0.0845316	704.073	3129.77	0.485859	-0.0818214
								0.213	19	knotless	PE	2-ply braid	90.1382	949.085	-142.469	77.4341	0.0815881	871.651	3492.4	0.483074	-0.0789573
								0.213	19	knotless	PE	2-ply braid	99.8761	1149.83	-177.955	91.1997	0.0793156	1058.63	3869.69	0.477872	-0.0803297
								0.213	19	knotless	PE	2-ply braid	110.042	1333	-231.38	106.448	0.0798565	1226.55	4263.57	0.456095	-0.0860396
								0.213	19	knotless	PE	2-ply braid	119.819	1541.54	-155.013	121.927	0.0790943	1419.61	4642.36	0.445256	-0.0486192
								0.213	20.5	knotless	PE	2-ply braid	30.3571	114.33	35.8066	13.6476	0.11937	100.683	1176.18	0.491955	0.174957
								0.213	20.5	knotless	PE	2-ply braid	40.6959	205.025	65.381	21.7813	0.106238	183.244	1576.76	0.498216	0.177763
								0.213	20.5	knotless	PE	2-ply braid	51.2501	317.679	106.569	31.4641	0.0990438	286.215	1985.68	0.490673	0.182697
								0.213	20.5	knotless	PE	2-ply braid	61.0467	451.832	149.296	41.5894	0.0920462	410.242	2365.25	0.495686	0.180391
								0.213	20.5	knotless	PE	2-ply braid	71.2063	600.72	217.791	53.1641	0.0885007	547.556	2758.88	0.486275	0.193416
								0.213	20.5	knotless	PE	2-ply braid	81.662	775.817	263.73	66.1491	0.0852638	709.668	3163.98	0.479187	0.178078
								0.213	20.5	knotless	PE	2-ply braid	90.5791	944.935	322.454	78.039	0.0825866	866.896	3509.48	0.475774	0.176971
								0.213	20.5	knotless	PE	2-ply braid	100.27	1149.15	393.939	91.7734	0.0798623	1057.37	3884.93	0.473565	0.176433
								0.213	20.5	knotless	PE	2-ply braid	110.35	1357.26	489.581	106.924	0.0787793	1250.34	4275.51	0.46235	0.181037
								0.213	20.5	knotless	PE	2-ply braid	120.566	1575.39	593.279	123.142	0.0781662	1452.24	4671.32	0.449862	0.18378
								0.047	0	knotless	PES	4-ply braid	30.5171	34.4717	1.60023	13.7625	0.399242	20.7091	610.372	0.462916	0.0357703
								0.047	0	knotless	PES	4-ply braid	40.5119	60.1235	3.10018	21.6245	0.359669	38.499	810.279	0.488326	0.039323
								0.047	0	knotless	PES	4-ply braid	51.2505	93.7207	6.21766	31.4645	0.335726	62.2563	1025.06	0.493416	0.0492784
								0.047	0	knotless	PES	4-ply braid	60.9042	130.196	9.41311	41.4347	0.318249	88.761	1218.14	0.498143	0.052828
								0.047	0	knotless	PES	4-ply braid	71.8973	177.292	11.0288	53.9895	0.304522	123.303	1438.02	0.496562	0.044415
								0.047	0	knotless	PES	4-ply braid	80.7686	222.164	19.5434	64.9986	0.29257	157.166	1615.45	0.501532	0.0623651
								0.047	0	knotless	PES	4-ply braid	90.7814	276.581	34.713	78.3172	0.283162	198.264	1815.72	0.500812	0.0876848
								0.047	0	knotless	PES	4-ply braid	101.11	341.918	-4.77729	93.0031	0.272004	248.915	2022.3	0.506862	-0.00972794
								0.047	0	knotless	PES	4-ply braid	110.977	402.652	33.4639	107.894	0.267957	294.759	2219.64	0.49823	0.056564
								0.047	0	knotless	PES	4-ply braid	120.517	474.197	56.7572	123.061	0.259515	351.136	2410.45	0.503278	0.0813492
								0.047	1.4	knotless	PES	4-ply braid	30.63	34.1888	-0.642369	13.8438	0.404923	20.345	612.63	0.45143	-0.0142534
								0.047	1.4	knotless	PES	4-ply braid	40.5016	60.2541	-2.87171	21.6157	0.358742	38.6384	810.071	0.490345	-0.0364438
								0.047	1.4	knotless	PES	4-ply braid	51.0354	92.0064	-8.01764	31.2542	0.339695	60.7523	1020.76	0.485562	-0.064081
								0.047	1.4	knotless	PES	4-ply braid	60.5331	129.199	-9.98142	41.0328	0.317594	88.1661	1210.72	0.500889	-0.0567064
								0.047	1.4	knotless	PES	4-ply braid	71.4537	176.434	-15.8689	53.459	0.302997	122.975	1429.14	0.501411	-0.0647029
								0.047	1.4	knotless	PES	4-ply braid	80.9174	222.363	-24.8039	65.1897	0.293168	157.174	1618.43	0.499714	-0.078861
								0.047	1.4	knotless	PES	4-ply braid	90.6003	277.817	-13.2105	78.0681	0.281006	199.748	1812.1	0.506583	-0.0335032
								0.047	1.4	knotless	PES	4-ply braid	101.064	343.1	-60.22	92.9352	0.270869	250.165	2021.37	0.509875	-0.122738
								0.047	1.4	knotless	PES	4-ply braid	111.165	401.73	-37.4602	108.185	0.269298	293.545	2223.4	0.494502	-0.0631049
								0.047	1.4	knotless	PES	4-ply braid	120.71	476.568	-16.3042	123.376	0.258884	353.192	2414.31	0.504606	-0.0232939
								0.047	2.9	knotless	PES	4-ply braid	30.2541	36.2216	0.415611	13.5739	0.374746	22.6477	605.113	0.515086	0.00945244
								0.047	2.9	knotless	PES	4-ply braid	40.8052	62.1585	-0.461859	21.8748	0.351919	40.2837	816.144	0.503645	-0.00577437
								0.047	2.9	knotless	PES	4-ply braid	51.1244	97.2303	-1.18493	31.3411	0.322339	65.8892	1022.54	0.524788	-0.0094376
								0.047	2.9	knotless	PES	4-ply braid	60.9445	137.993	-1.24327	41.4785	0.300584	96.5142	1218.95	0.540939	-0.00696821
								0.047	2.9	knotless	PES	4-ply braid	72.2692	185.367	-3.39333	54.4355	0.293664	130.931	1445.46	0.52187	-0.0135253
								0.047	2.9	knotless	PES	4-ply braid	81.1038	233.934	-4.33378	65.4293	0.279691	168.505	1622.16	0.533282	-0.0137155
								0.047	2.9	knotless	PES	4-ply braid	90.8213	289.433	14.8496	78.3721	0.270778	211.061	1816.52	0.532671	0.0374771
								0.047	2.9	knotless	PES	4-ply braid	100.878	353.925	1.88862	92.6638	0.261818	261.261	2017.67	0.534446	0.00386343
								0.047	2.9	knotless	PES	4-ply braid	110.922	419.603	21.2236	107.81	0.256932	311.794	2218.56	0.52754	0.0359093
								0.047	2.9	knotless	PES	4-ply braid	120.06	486.616	29.6193	122.318	0.251365	364.298	2401.31	0.526124	0.0427767
								0.047	4.3	knotless	PES	4-ply braid	30.6535	39.6869	1.19868	13.8608	0.349254	25.8261	613.101	0.572168	0.0265564
								0.047	4.3	knotless	PES	4-ply braid	40.6396	67.9768	0.701559	21.7333	0.319717	46.2434	812.833	0.582877	0.00884283
								0.047	4.3	knotless	PES	4-ply braid	51.3542	107.268	1.09374	31.5661	0.294274	75.7017	1027.14	0.597557	0.00863354
								0.047	4.3	knotless	PES	4-ply braid	61.4648	147.19	3.29384	42.0447	0.285649	105.145	1229.36	0.579379	0.01815
								0.047	4.3	knotless	PES	4-ply braid	71.8351	195.747	4.66895	53.9149	0.275431	141.832	1436.77	0.572174	0.0188353
								0.047	4.3	knotless	PES	4-ply braid	80.761	245.113	0.412855	64.9889	0.265138	180.125	1615.3	0.574904	0.00131771
								0.047	4.3	knotless	PES	4-ply braid	90.6091	304.494	17.6088	78.0802	0.256426	226.414	1812.27	0.574097	0.0446492
								0.047	4.3	knotless	PES	4-ply braid	100.747	374.278	-5.31745	92.471	0.247065	281.807	2015.03	0.577983	-0.010906
								0.047	4.3	knotless	PES	4-ply braid	110.821	433.771	28.6275	107.652	0.248177	326.119	2216.52	0.552791	0.0485254
								0.047	4.3	knotless	PES	4-ply braid	120.053	508.376	37.9242	122.306	0.240583	386.07	2401.17	0.557634	0.0547772
								0.047	5.7	knotless	PES	4-ply braid	30.1568	39.168	1.09824	13.5043	0.344778	25.6638	603.166	0.587457	0.0251393
								0.047	5.7	knotless	PES	4-ply braid	40.6264	68.6981	1.56706	21.7221	0.316197	46.976	812.569	0.592495	0.0197649
								0.047	5.7	knotless	PES	4-ply braid	50.8647	108.185	3.59478	31.0875	0.287355	77.0975	1017.34	0.620346	0.0289245
								0.047	5.7	knotless	PES	4-ply braid	60.7275	149.846	6.70524	41.2431	0.275236	108.603	1214.61	0.613053	0.0378504
								0.047	5.7	knotless	PES	4-ply braid	71.0431	199.212	6.292	52.9699	0.265898	146.242	1420.93	0.60319	0.025952
								0.047	5.7	knotless	PES	4-ply braid	80.6374	254.078	12.4579	64.8302	0.255159	189.248	1612.83	0.605877	0.0398838
								0.047	5.7	knotless	PES	4-ply braid	90.2978	314.697	24.509	77.6528	0.246755	237.044	1806.05	0.605202	0.0625743
								0.047	5.7	knotless	PES	4-ply braid	100.852	382.787	8.95221	92.6247	0.241974	290.162	2017.13	0.593883	0.0183227
								0.047	5.7	knotless	PES	4-ply braid	110.73	445.084	37.6858	107.512	0.241554	337.572	2214.71	0.573141	0.0639842
								0.047	5.7	knotless	PES	4-ply braid	119.677	518.856	41.7147	121.697	0.234549	397.159	2393.66	0.577256	0.0606307
								0.047	7.2	knotless	PES	4-ply braid	30.2533	40.9885	1.66551	13.5733	0.331149	27.4152	605.097	0.623549	0.0378814
								0.047	7.2	knotless	PES	4-ply braid	40.6663	71.9946	1.90436	21.7561	0.302191	50.2385	813.367	0.632401	0.0239721
								0.047	7.2	knotless	PES	4-ply braid	50.8348	108.874	4.68295	31.0583	0.285268	77.8158	1016.75	0.626863	0.0377246
								0.047	7.2	knotless	PES	4-ply braid	60.1884	155.265	7.83418	40.6607	0.261879	114.605	1203.83	0.65857	0.0450188
								0.047	7.2	knotless	PES	4-ply braid	70.8703	208.141	9.85753	52.7646	0.253505	155.376	1417.48	0.643993	0.0408569
								0.047	7.2	knotless	PES	4-ply braid	80.3872	260.995	15.0684	64.5097	0.247168	196.486	1607.82	0.63297	0.0485424
								0.047	7.2	knotless	PES	4-ply braid	90.384	322.242	25.2748	77.7711	0.241344	244.471	1807.77	0.622974	0.0644066
								0.047	7.2	knotless	PES	4-ply braid	100.224	392.456	17.1954	91.7064	0.233673	300.75	2004.57	0.623291	0.0356367
								0.047	7.2	knotless	PES	4-ply braid	110.097	457.889	38.5942	106.533	0.23266	351.357	2202.05	0.603427	0.0662824
								0.047	7.2	knotless	PES	4-ply braid	119.598	530.129	40.7581	121.568	0.229318	408.56	2392.07	0.594616	0.0593191
								0.047	8.6	knotless	PES	4-ply braid	30.17	42.7019	0.709274	13.5137	0.316465	29.1883	603.429	0.667552	0.0162215
								0.047	8.6	knotless	PES	4-ply braid	40.7741	73.0647	-0.0977214	21.8481	0.299025	51.2166	815.522	0.641311	-0.00122362
								0.047	8.6	knotless	PES	4-ply braid	50.6508	113.078	3.46392	30.8793	0.27308	82.1985	1013.07	0.666987	0.0281074
								0.047	8.6	knotless	PES	4-ply braid	60.8819	157.589	7.09016	41.4105	0.262775	116.178	1217.7	0.652493	0.0398205
								0.047	8.6	knotless	PES	4-ply braid	72.0035	213.958	10.0879	54.1166	0.252931	159.842	1440.14	0.641814	0.0405061
								0.047	8.6	knotless	PES	4-ply braid	81.2486	268	14.4456	65.6158	0.244835	202.384	1625.05	0.63822	0.0455542
								0.047	8.6	knotless	PES	4-ply braid	90.1678	323.136	24.0701	77.4745	0.239758	245.661	1803.44	0.629014	0.0616314
								0.047	8.6	knotless	PES	4-ply braid	101.12	403.496	11.7974	93.0177	0.23053	310.478	2022.5	0.632099	0.0240182
								0.047	8.6	knotless	PES	4-ply braid	110.249	462.033	41.45	106.768	0.231083	355.265	2205.09	0.608454	0.0709904
								0.047	8.6	knotless	PES	4-ply braid	119.827	534.834	59.7284	121.94	0.227996	412.894	2396.65	0.598628	0.0865964
								0.047	10.1	knotless	PES	4-ply braid	29.9565	41.0372	2.78662	13.3615	0.325595	27.6757	599.16	0.642012	0.064643
								0.047	10.1	knotless	PES	4-ply braid	40.5183	74.337	1.91783	21.63	0.290972	52.707	810.407	0.668331	0.0243183
								0.047	10.1	knotless	PES	4-ply braid	50.8818	114.226	5.74478	31.1042	0.272304	83.1219	1017.69	0.668369	0.0461928
								0.047	10.1	knotless	PES	4-ply braid	60.6632	161.264	8.1556	41.1735	0.255317	120.091	1213.32	0.679335	0.0461351
								0.047	10.1	knotless	PES	4-ply braid	71.6923	216.649	15.6083	53.744	0.248069	162.905	1433.92	0.659806	0.0632175
								0.047	10.1	knotless	PES	4-ply braid	81.1868	276.031	26.9768	65.5362	0.237423	210.495	1623.82	0.664809	0.0852013
								0.047	10.1	knotless	PES	4-ply braid	90.5237	337.322	27.8408	77.9628	0.231123	259.359	1810.56	0.658874	0.0707268
								0.047	10.1	knotless	PES	4-ply braid	101.244	420.519	24.8421	93.1999	0.221631	327.319	2024.98	0.664752	0.0504518
								0.047	10.1	knotless	PES	4-ply braid	110.924	480.977	56.2261	107.811	0.224151	373.165	2218.58	0.631364	0.0951298
								0.047	10.1	knotless	PES	4-ply braid	120.125	562.048	75.7282	122.424	0.217818	439.624	2402.62	0.634219	0.109249
								0.047	11.5	knotless	PES	4-ply braid	29.8587	40.6673	2.72301	13.292	0.326848	27.3753	597.205	0.639208	0.0635816
								0.047	11.5	knotless	PES	4-ply braid	40.1812	74.69	2.95372	21.3436	0.285763	53.3464	803.663	0.687838	0.0380847
								0.047	11.5	knotless	PES	4-ply braid	50.7968	116.142	5.78112	31.0214	0.267098	85.121	1015.99	0.686735	0.0466407
								0.047	11.5	knotless	PES	4-ply braid	60.5543	161.733	10.194	41.0557	0.253849	120.677	1211.15	0.68511	0.0578735
								0.047	11.5	knotless	PES	4-ply braid	71.5394	220.014	17.2089	53.5614	0.243446	166.452	1430.86	0.677056	0.0699985
								0.047	11.5	knotless	PES	4-ply braid	81.004	275.366	19.3941	65.301	0.237143	210.065	1620.16	0.666448	0.0615295
								0.047	11.5	knotless	PES	4-ply braid	89.9244	340.002	17.6277	77.1412	0.226885	262.86	1798.58	0.676701	0.0453802
								0.047	11.5	knotless	PES	4-ply braid	100.967	415.279	23.7494	92.793	0.223447	322.486	2019.43	0.65854	0.048498
								0.047	11.5	knotless	PES	4-ply braid	110.798	482.234	59.6055	107.617	0.223164	374.617	2216.08	0.635254	0.101076
								0.047	11.5	knotless	PES	4-ply braid	121.077	573.183	87.3467	123.975	0.216292	449.208	2421.66	0.637899	0.124037
								0.047	13	knotless	PES	4-ply braid	29.8958	42.4564	2.7092	13.3184	0.313695	29.138	597.947	0.678679	0.0631024
								0.047	13	knotless	PES	4-ply braid	39.9553	74.1973	4.70699	21.1526	0.285086	53.0447	799.146	0.691701	0.0613791
								0.047	13	knotless	PES	4-ply braid	50.6249	116.999	9.38805	30.8541	0.263711	86.1454	1012.55	0.699729	0.0762559
								0.047	13	knotless	PES	4-ply braid	60.131	163.527	14.1297	40.5988	0.24827	122.928	1202.68	0.707752	0.0813508
								0.047	13	knotless	PES	4-ply braid	71.2466	222.515	19.7353	53.2121	0.239139	169.303	1425	0.694325	0.0809361
								0.047	13	knotless	PES	4-ply braid	80.7387	283.655	29.8664	64.9602	0.229011	218.695	1614.85	0.698395	0.0953774
								0.047	13	knotless	PES	4-ply braid	90.1099	349.762	28.5421	77.3952	0.22128	272.367	1802.29	0.698289	0.0731756
								0.047	13	knotless	PES	4-ply braid	100.338	431.993	32.3012	91.873	0.212672	340.12	2006.86	0.703282	0.0667906
								0.047	13	knotless	PES	4-ply braid	110.065	502.597	73.972	106.484	0.211867	396.113	2201.42	0.680683	0.127114
								0.047	13	knotless	PES	4-ply braid	119.593	591.55	100.94	121.561	0.205496	469.989	2391.99	0.68407	0.146919
								0.047	14.5	knotless	PES	4-ply braid	30.1959	45.7803	3.26984	13.5322	0.295591	32.248	603.948	0.736264	0.0746547
								0.047	14.5	knotless	PES	4-ply braid	39.9545	74.6743	7.11864	21.1519	0.283256	53.5224	799.13	0.697958	0.0928305
								0.047	14.5	knotless	PES	4-ply braid	50.6935	118.642	10.2293	30.9208	0.260623	87.721	1013.92	0.7106	0.0828644
								0.047	14.5	knotless	PES	4-ply braid	60.3021	166.454	14.1764	40.7833	0.245013	125.671	1206.1	0.71944	0.081157
								0.047	14.5	knotless	PES	4-ply braid	71.3699	226.131	26.9223	53.3591	0.235965	172.772	1427.47	0.706105	0.110029
								0.047	14.5	knotless	PES	4-ply braid	80.38	284.279	31.6587	64.5005	0.226891	219.779	1607.68	0.708134	0.102005
								0.047	14.5	knotless	PES	4-ply braid	90.058	353.397	34.5123	77.3242	0.218803	276.072	1801.25	0.708605	0.0885839
								0.047	14.5	knotless	PES	4-ply braid	100.073	435.034	36.2126	91.4869	0.210298	343.547	2001.56	0.714129	0.0752749
								0.047	14.5	knotless	PES	4-ply braid	110.243	508.963	85.1895	106.759	0.209757	402.204	2204.97	0.68892	0.145918
								0.047	14.5	knotless	PES	4-ply braid	119.401	596.002	103.561	121.249	0.203437	474.753	2388.13	0.693236	0.15122
								0.047	16	knotless	PES	4-ply braid	30.2537	43.7474	5.82914	13.5736	0.310272	30.1738	605.105	0.686275	0.132578
								0.047	16	knotless	PES	4-ply braid	40.2103	77.4497	11.6264	21.3683	0.275899	56.0814	804.246	0.722056	0.149691
								0.047	16	knotless	PES	4-ply braid	49.9773	118.871	17.6965	30.227	0.254284	88.6438	999.596	0.738803	0.147492
								0.047	16	knotless	PES	4-ply braid	60.5363	170.164	26.7726	41.0363	0.241157	129.128	1210.79	0.733522	0.152084
								0.047	16	knotless	PES	4-ply braid	71.5019	229.57	39.4184	53.5167	0.233117	176.053	1430.11	0.716861	0.160506
								0.047	16	knotless	PES	4-ply braid	80.9518	291.653	57.9453	65.2338	0.223669	226.419	1619.12	0.719262	0.184074
								0.047	16	knotless	PES	4-ply braid	89.7161	358.769	72.1574	76.8564	0.214223	281.912	1794.41	0.72912	0.186623
								0.047	16	knotless	PES	4-ply braid	100.33	442.983	68.6352	91.8613	0.20737	351.121	2006.7	0.726145	0.141943
								0.047	16	knotless	PES	4-ply braid	110.365	518.186	103.336	106.947	0.206387	411.24	2207.41	0.702844	0.17661
								0.047	16	knotless	PES	4-ply braid	119.963	613.299	157.932	122.161	0.199186	491.138	2399.37	0.710455	0.228457
								0.047	17.5	knotless	PES	4-ply braid	30.2198	45.2607	6.72646	13.5493	0.299362	31.7114	604.427	0.722865	0.153331
								0.047	17.5	knotless	PES	4-ply braid	40.5343	79.3726	11.9737	21.6436	0.272683	57.7291	810.726	0.731435	0.151708
								0.047	17.5	knotless	PES	4-ply braid	50.4138	120.82	19.7297	30.6492	0.253677	90.1704	1008.33	0.738569	0.161602
								0.047	17.5	knotless	PES	4-ply braid	60.4286	172.876	28.2476	40.9198	0.2367	131.956	1208.63	0.752265	0.161036
								0.047	17.5	knotless	PES	4-ply braid	70.8197	229.765	40.8651	52.7045	0.229384	177.061	1416.46	0.734922	0.169618
								0.047	17.5	knotless	PES	4-ply braid	80.5532	294.667	57.4208	64.7223	0.219645	229.945	1611.14	0.737708	0.184217
								0.047	17.5	knotless	PES	4-ply braid	89.4607	359.226	69.5726	76.5078	0.21298	282.718	1789.3	0.735385	0.180967
								0.047	17.5	knotless	PES	4-ply braid	99.9495	448.125	78.1639	91.3067	0.203753	356.818	1999.09	0.743552	0.162881
								0.047	17.5	knotless	PES	4-ply braid	110.127	523.216	119.061	106.579	0.203701	416.637	2202.65	0.715147	0.204366
								0.047	17.5	knotless	PES	4-ply braid	119.285	621.496	161.114	121.062	0.194791	500.434	2385.82	0.732148	0.235714
								0.047	19	knotless	PES	4-ply braid	30.537	46.0952	7.22867	13.7769	0.298879	32.3184	610.771	0.721476	0.161373
								0.047	19	knotless	PES	4-ply braid	40.2689	79.6622	13.1179	21.418	0.26886	58.2442	805.419	0.747719	0.168403
								0.047	19	knotless	PES	4-ply braid	60.2275	173.041	32.6061	40.7029	0.235221	132.338	1204.61	0.759487	0.187127
								0.047	19	knotless	PES	4-ply braid	71.1616	232.55	51.6428	53.1109	0.228385	179.44	1423.3	0.737654	0.212297
								0.047	19	knotless	PES	4-ply braid	50.5187	121.484	20.3412	30.751	0.253127	90.7333	1010.43	0.740095	0.16592
								0.047	19	knotless	PES	4-ply braid	80.8468	295.739	68.3977	65.099	0.220123	230.64	1617.02	0.734573	0.217842
								0.047	19	knotless	PES	4-ply braid	90.3429	365.366	84.3809	77.7147	0.212704	287.651	1806.95	0.733676	0.21522
								0.047	19	knotless	PES	4-ply braid	100.88	454.977	93.4343	92.6667	0.203673	362.31	2017.71	0.741128	0.191126
								0.047	19	knotless	PES	4-ply braid	110.296	529.186	127.643	106.839	0.201894	422.347	2206.02	0.722736	0.218428
								0.047	19	knotless	PES	4-ply braid	119.763	624.186	169.815	121.837	0.195193	502.349	2395.38	0.729096	0.246464
								0.047	20.5	knotless	PES	4-ply braid	29.9976	45.8811	8.58008	13.3907	0.291858	32.4903	599.982	0.751635	0.198493
								0.047	20.5	knotless	PES	4-ply braid	40.3164	79.8982	16.144	21.4583	0.268571	58.4399	806.369	0.748465	0.206764
								0.047	20.5	knotless	PES	4-ply braid	50.7067	125.595	23.9032	30.9336	0.246296	94.6615	1014.18	0.766424	0.193532
								0.047	20.5	knotless	PES	4-ply braid	60.6852	178.257	35.0889	41.1973	0.231111	137.06	1213.76	0.774768	0.198349
								0.047	20.5	knotless	PES	4-ply braid	71.148	241.618	52.6606	53.0948	0.219747	188.524	1423.03	0.775293	0.216564
								0.047	20.5	knotless	PES	4-ply braid	80.2248	300.739	72.4217	64.302	0.213813	236.437	1604.58	0.76476	0.234249
								0.047	20.5	knotless	PES	4-ply braid	89.349	370.475	81.6588	76.3555	0.206102	294.119	1787.07	0.766955	0.212936
								0.047	20.5	knotless	PES	4-ply braid	99.6132	454.661	100.119	90.8171	0.199747	363.844	1992.36	0.763322	0.210044
								0.047	20.5	knotless	PES	4-ply braid	109.87	541.586	142.342	106.183	0.19606	435.403	2197.51	0.750858	0.24547
								0.047	20.5	knotless	PES	4-ply braid	119.611	646.461	184.222	121.59	0.188085	524.871	2392.34	0.763726	0.268056
								0.048	0	knotless	PES	3-ply twist	30.16	40.7133	0.0510106	13.5066	0.331748	27.2068	637.183	0.585099	0.00109702
								0.048	0	knotless	PES	3-ply twist	40.7952	72.4169	0.0353857	21.8662	0.301949	50.5507	861.871	0.594188	0.000415934
								0.048	0	knotless	PES	3-ply twist	51.2134	111.161	-1.66159	31.4282	0.282727	79.7325	1081.97	0.59468	-0.0123929
								0.048	0	knotless	PES	3-ply twist	60.8476	156.56	-2.89186	41.3733	0.264265	115.186	1285.51	0.608598	-0.0152794
								0.048	0	knotless	PES	3-ply twist	71.6887	210.044	-7.23614	53.7397	0.25585	156.304	1514.55	0.594955	-0.0275436
								0.048	0	knotless	PES	3-ply twist	81.4756	262.267	-7.13526	65.9085	0.251303	196.358	1721.32	0.57864	-0.0210266
								0.048	0	knotless	PES	3-ply twist	90.7878	325.307	2.88774	78.326	0.240776	246.981	1918.05	0.58617	0.0068536
								0.048	0	knotless	PES	3-ply twist	100.825	398.454	-31.4018	92.5849	0.232361	305.869	2130.1	0.588596	-0.0604279
								0.048	0	knotless	PES	3-ply twist	110.519	460.744	-2.93952	107.185	0.232634	353.559	2334.91	0.566244	-0.0047078
								0.048	0	knotless	PES	3-ply twist	119.547	539.415	20.1487	121.487	0.22522	417.928	2525.65	0.572052	0.0275792
								0.048	1.4	knotless	PES	3-ply twist	30.6567	41.424	-1.16942	13.8631	0.334664	27.5609	647.677	0.573662	-0.0243407
								0.048	1.4	knotless	PES	3-ply twist	40.8184	69.7015	-4.69604	21.886	0.313996	47.8155	862.359	0.5614	-0.055136
								0.048	1.4	knotless	PES	3-ply twist	50.7362	109.331	-8.64372	30.9624	0.283199	78.3682	1071.89	0.595551	-0.0656871
								0.048	1.4	knotless	PES	3-ply twist	61.142	157.226	-11.6675	41.6931	0.26518	115.533	1291.73	0.604561	-0.0610537
								0.048	1.4	knotless	PES	3-ply twist	71.7828	211.101	-17.1345	53.8524	0.255102	157.249	1516.54	0.596982	-0.0650495
								0.048	1.4	knotless	PES	3-ply twist	81.2518	265.682	-26.9759	65.6199	0.246987	200.062	1716.59	0.592806	-0.0799327
								0.048	1.4	knotless	PES	3-ply twist	90.5081	325.114	-15.9605	77.9415	0.239736	247.172	1912.14	0.590255	-0.0381142
								0.048	1.4	knotless	PES	3-ply twist	100.772	397.835	-52.3702	92.5078	0.232528	305.327	2128.98	0.588168	-0.100884
								0.048	1.4	knotless	PES	3-ply twist	111.423	469.385	-15.0879	108.586	0.231337	360.799	2354	0.568504	-0.0237737
								0.048	1.4	knotless	PES	3-ply twist	120.765	546.06	-28.5324	123.466	0.226103	422.594	2551.37	0.566836	-0.0382712
								0.048	2.9	knotless	PES	3-ply twist	30.5482	43.5487	-0.748196	13.7849	0.316541	29.7637	645.384	0.623923	-0.0156841
								0.048	2.9	knotless	PES	3-ply twist	40.9213	74.9413	-1.67638	21.9741	0.293218	52.9672	864.534	0.618761	-0.0195834
								0.048	2.9	knotless	PES	3-ply twist	50.6915	115.732	-2.51253	30.9189	0.26716	84.8127	1070.95	0.645662	-0.0191274
								0.048	2.9	knotless	PES	3-ply twist	60.6281	163.21	-5.78239	41.1355	0.25204	122.075	1280.88	0.649671	-0.0307733
								0.048	2.9	knotless	PES	3-ply twist	71.1476	217.746	-5.50751	53.0943	0.243836	164.652	1503.12	0.636299	-0.0212838
								0.048	2.9	knotless	PES	3-ply twist	81.0491	276.07	-16.0012	65.359	0.236748	210.711	1712.3	0.627487	-0.0476509
								0.048	2.9	knotless	PES	3-ply twist	90.5101	341.733	1.96583	77.9442	0.228085	263.789	1912.18	0.629908	0.00469427
								0.048	2.9	knotless	PES	3-ply twist	100.863	415.193	-31.348	92.6416	0.223129	322.551	2130.91	0.620223	-0.0602781
								0.048	2.9	knotless	PES	3-ply twist	110.262	482.306	-10.482	106.788	0.221412	375.518	2329.49	0.604214	-0.0168658
								0.048	2.9	knotless	PES	3-ply twist	120.051	558.65	-13.5239	122.305	0.218929	436.345	2536.3	0.592258	-0.0183563
								0.048	4.3	knotless	PES	3-ply twist	30.0375	43.9803	0.319265	13.4192	0.305118	30.5611	634.595	0.662609	0.00692212
								0.048	4.3	knotless	PES	3-ply twist	40.5997	75.976	-1.99078	21.6993	0.285607	54.2767	857.74	0.644144	-0.0236261
								0.048	4.3	knotless	PES	3-ply twist	51.2557	120.154	-1.64726	31.4696	0.261909	88.6849	1082.87	0.660359	-0.0122657
								0.048	4.3	knotless	PES	3-ply twist	60.8069	169.51	-2.73023	41.3291	0.243815	128.181	1284.65	0.678163	-0.0144447
								0.048	4.3	knotless	PES	3-ply twist	71.4848	229.227	-1.74566	53.4962	0.233376	175.731	1510.24	0.672722	-0.00668261
								0.048	4.3	knotless	PES	3-ply twist	80.8712	288.383	-6.24124	65.1303	0.225846	223.253	1708.55	0.667767	-0.018668
								0.048	4.3	knotless	PES	3-ply twist	90.5289	351.465	4.97187	77.97	0.221843	273.495	1912.58	0.652815	0.0118675
								0.048	4.3	knotless	PES	3-ply twist	101.008	431.475	-16.6976	92.8545	0.215202	338.62	2133.98	0.649251	-0.032015
								0.048	4.3	knotless	PES	3-ply twist	110.641	496.109	28.5718	107.373	0.216431	388.736	2337.48	0.621212	0.0456587
								0.048	4.3	knotless	PES	3-ply twist	119.614	571.35	24.104	121.594	0.212819	449.756	2527.05	0.614936	0.0329566
								0.048	5.7	knotless	PES	3-ply twist	30.3774	46.5075	0.969984	13.6622	0.293764	32.8453	641.777	0.696283	0.0205626
								0.048	5.7	knotless	PES	3-ply twist	40.6364	79.9405	0.0686636	21.7306	0.271835	58.2098	858.516	0.689573	0.000813412
								0.048	5.7	knotless	PES	3-ply twist	50.8782	123.93	1.10678	31.1007	0.250953	92.8296	1074.89	0.701515	0.00836394
								0.048	5.7	knotless	PES	3-ply twist	60.8364	175.606	2.48671	41.3611	0.235534	134.244	1285.28	0.709553	0.0131436
								0.048	5.7	knotless	PES	3-ply twist	71.6332	236.599	2.34263	53.6734	0.226854	182.926	1513.38	0.697367	0.00893078
								0.048	5.7	knotless	PES	3-ply twist	80.0293	298.516	5.19212	64.0522	0.214568	234.464	1690.76	0.716133	0.0158585
								0.048	5.7	knotless	PES	3-ply twist	91.1062	366.552	19.0895	78.7646	0.214879	287.788	1924.78	0.678253	0.0449897
								0.048	5.7	knotless	PES	3-ply twist	101.405	445.892	0.382303	93.4372	0.209551	352.455	2142.37	0.670495	0.000727276
								0.048	5.7	knotless	PES	3-ply twist	110.842	515.057	23.8713	107.685	0.209074	407.372	2341.73	0.648629	0.0380085
								0.048	5.7	knotless	PES	3-ply twist	119.982	597.723	32.4076	122.192	0.20443	475.53	2534.84	0.646187	0.044038
								0.048	7.2	knotless	PES	3-ply twist	30.1668	46.9511	1.93867	13.5114	0.287776	33.4397	637.326	0.718819	0.0416736
								0.048	7.2	knotless	PES	3-ply twist	40.332	81.0552	1.74465	21.4715	0.2649	59.5836	852.084	0.716544	0.0209809
								0.048	7.2	knotless	PES	3-ply twist	51.2134	129.64	4.77066	31.4282	0.242426	98.212	1081.97	0.732508	0.0355817
								0.048	7.2	knotless	PES	3-ply twist	60.8073	179.571	5.37909	41.3296	0.230158	138.241	1284.66	0.731377	0.0284586
								0.048	7.2	knotless	PES	3-ply twist	71.1564	239.892	9.41599	53.1048	0.221369	186.787	1503.3	0.721663	0.0363792
								0.048	7.2	knotless	PES	3-ply twist	80.9095	306.923	11.3296	65.1795	0.212364	241.743	1709.35	0.722388	0.0338557
								0.048	7.2	knotless	PES	3-ply twist	90.5676	370.944	27.1881	78.0231	0.210337	292.921	1913.4	0.698586	0.0648408
								0.048	7.2	knotless	PES	3-ply twist	100.623	444.64	13.2738	92.2906	0.207562	352.35	2125.85	0.680755	0.0256456
								0.048	7.2	knotless	PES	3-ply twist	110.783	521.826	35.9799	107.593	0.206186	414.233	2340.48	0.660261	0.0573497
								0.048	7.2	knotless	PES	3-ply twist	119.81	606.769	51.6893	121.912	0.20092	484.857	2531.19	0.660763	0.0704421
								0.048	8.6	knotless	PES	3-ply twist	30.1372	48.2929	2.26685	13.4903	0.279344	34.8026	636.702	0.749583	0.0488237
								0.048	8.6	knotless	PES	3-ply twist	40.6085	83.8777	4.53642	21.7068	0.258791	62.1709	857.926	0.737511	0.0538139
								0.048	8.6	knotless	PES	3-ply twist	50.5646	129.504	6.49855	30.7955	0.237796	98.7085	1068.27	0.755224	0.0497207
								0.048	8.6	knotless	PES	3-ply twist	60.8603	184.503	8.24994	41.3871	0.224317	143.116	1285.78	0.755848	0.043571
								0.048	8.6	knotless	PES	3-ply twist	71.6867	247.314	14.1461	53.7374	0.217284	193.577	1514.51	0.736871	0.0538485
								0.048	8.6	knotless	PES	3-ply twist	80.1649	313.77	18.3702	64.2255	0.204689	249.545	1693.62	0.759617	0.055919
								0.048	8.6	knotless	PES	3-ply twist	90.6246	379.902	27.0644	78.1016	0.205583	301.8	1914.6	0.718857	0.0644646
								0.048	8.6	knotless	PES	3-ply twist	101.086	465.842	24.2364	92.968	0.19957	372.875	2135.62	0.713833	0.0463982
								0.048	8.6	knotless	PES	3-ply twist	110.888	536.222	43.3413	107.756	0.200955	428.465	2342.7	0.68165	0.0689521
								0.048	8.6	knotless	PES	3-ply twist	120.46	626.415	62.9786	122.968	0.196305	503.446	2544.92	0.678712	0.0849036
								0.048	10.1	knotless	PES	3-ply twist	29.7965	47.3648	2.89585	13.2479	0.279698	34.117	629.503	0.751718	0.0638058
								0.048	10.1	knotless	PES	3-ply twist	40.6464	88.8443	5.10189	21.7391	0.244688	67.1052	858.726	0.79456	0.0604091
								0.048	10.1	knotless	PES	3-ply twist	50.6109	133.633	7.36046	30.8405	0.230786	102.792	1069.24	0.78503	0.0562124
								0.048	10.1	knotless	PES	3-ply twist	61.5123	190.094	9.87972	42.0965	0.221451	147.997	1299.55	0.765148	0.0510782
								0.048	10.1	knotless	PES	3-ply twist	71.1492	250.49	15.7284	53.0962	0.21197	197.394	1503.15	0.762795	0.0607799
								0.048	10.1	knotless	PES	3-ply twist	81.0647	315.728	21.435	65.379	0.207074	250.349	1712.63	0.745243	0.0638081
								0.048	10.1	knotless	PES	3-ply twist	90.4359	387.764	28.7957	77.8423	0.200747	309.921	1910.62	0.741285	0.068875
								0.048	10.1	knotless	PES	3-ply twist	101.208	475.424	29.9164	93.1466	0.195923	382.277	2138.19	0.730075	0.0571345
								0.048	10.1	knotless	PES	3-ply twist	110.626	552.507	57.262	107.351	0.194298	445.156	2337.17	0.711559	0.0915303
								0.048	10.1	knotless	PES	3-ply twist	120.374	644.016	74.7437	122.829	0.190723	521.187	2543.11	0.703631	0.100908
								0.048	11.5	knotless	PES	3-ply twist	30.5658	49.9692	3.94119	13.7976	0.276121	36.1716	645.755	0.757378	0.0825223
								0.048	11.5	knotless	PES	3-ply twist	40.7078	87.6047	5.74572	21.7916	0.248749	65.8131	860.024	0.776911	0.0678271
								0.048	11.5	knotless	PES	3-ply twist	51.2577	134.664	9.68542	31.4715	0.233703	103.193	1082.91	0.768329	0.0721133
								0.048	11.5	knotless	PES	3-ply twist	60.429	189.931	11.6785	40.9203	0.215448	149.01	1276.67	0.798253	0.0625621
								0.048	11.5	knotless	PES	3-ply twist	71.0479	255.589	23.6311	52.9756	0.207269	202.613	1501.01	0.7852	0.0915791
								0.048	11.5	knotless	PES	3-ply twist	80.7239	323.42	28.1958	64.9413	0.200795	258.479	1705.43	0.775953	0.0846439
								0.048	11.5	knotless	PES	3-ply twist	90.4842	391.506	35.382	77.9086	0.198997	313.597	1911.64	0.749276	0.0845381
								0.048	11.5	knotless	PES	3-ply twist	101.119	484.474	33.4631	93.016	0.191994	391.459	2136.31	0.748925	0.0640204
								0.048	11.5	knotless	PES	3-ply twist	110.879	556.962	65.1323	107.742	0.193446	449.22	2342.51	0.714787	0.103637
								0.048	11.5	knotless	PES	3-ply twist	120.78	657.705	95.5051	123.491	0.187761	534.213	2551.7	0.71637	0.128071
								0.048	13	knotless	PES	3-ply twist	30.7066	51.245	5.34072	13.8991	0.271229	37.3458	648.731	0.774807	0.110803
								0.048	13	knotless	PES	3-ply twist	40.229	86.9534	7.71459	21.3842	0.245927	65.5692	849.909	0.792566	0.0932499
								0.048	13	knotless	PES	3-ply twist	50.2063	133.078	12.4169	30.4482	0.2288	102.63	1060.7	0.796474	0.0963631
								0.048	13	knotless	PES	3-ply twist	60.5355	192.087	19.2477	41.0354	0.213629	151.052	1278.92	0.806344	0.102748
								0.048	13	knotless	PES	3-ply twist	71.0658	258.307	28.6788	52.997	0.205171	205.31	1501.39	0.795248	0.111085
								0.048	13	knotless	PES	3-ply twist	80.9111	330.643	36.2117	65.1815	0.197135	265.462	1709.39	0.793234	0.108205
								0.048	13	knotless	PES	3-ply twist	90.315	402.846	42.1024	77.6764	0.192819	325.169	1908.06	0.779839	0.100972
								0.048	13	knotless	PES	3-ply twist	100.373	492.001	44.412	91.9243	0.186837	400.077	2120.55	0.776829	0.0862348
								0.048	13	knotless	PES	3-ply twist	110.268	577.627	89.5054	106.797	0.184889	470.83	2329.6	0.757496	0.144001
								0.048	13	knotless	PES	3-ply twist	120.061	674.312	109.635	122.319	0.181399	551.993	2536.49	0.749114	0.148786
								0.048	14.5	knotless	PES	3-ply twist	30.4748	50.7835	4.79297	13.7321	0.270405	37.0514	643.833	0.780437	0.100957
								0.048	14.5	knotless	PES	3-ply twist	40.5235	86.6003	8.63323	21.6344	0.249819	64.9659	856.13	0.773903	0.102843
								0.048	14.5	knotless	PES	3-ply twist	50.5902	134.848	12.8684	30.8203	0.228556	104.028	1068.81	0.795117	0.0983573
								0.048	14.5	knotless	PES	3-ply twist	60.5064	190.495	16.5187	41.0039	0.215249	149.491	1278.3	0.79878	0.088265
								0.048	14.5	knotless	PES	3-ply twist	71.0291	260.57	25.825	52.9533	0.203221	207.617	1500.61	0.805017	0.100134
								0.048	14.5	knotless	PES	3-ply twist	80.5033	327.075	38.6498	64.6584	0.197687	262.417	1700.77	0.792099	0.116664
								0.048	14.5	knotless	PES	3-ply twist	90.3341	402.353	47.0227	77.7027	0.19312	324.651	1908.47	0.778265	0.112725
								0.048	14.5	knotless	PES	3-ply twist	100.695	500.644	49.2655	92.3956	0.184553	408.249	2127.36	0.787629	0.0950474
								0.048	14.5	knotless	PES	3-ply twist	110.353	583.991	87.8947	106.928	0.183099	477.063	2331.4	0.766341	0.141192
								0.048	14.5	knotless	PES	3-ply twist	119.545	681.694	116.898	121.483	0.178207	560.211	2525.6	0.766838	0.160014
								0.048	16	knotless	PES	3-ply twist	30.142	52.8691	9.04866	13.4937	0.255229	39.3753	636.803	0.847802	0.194829
								0.048	16	knotless	PES	3-ply twist	40.8136	92.6436	14.0558	21.8819	0.236195	70.7617	862.258	0.831005	0.165068
								0.048	16	knotless	PES	3-ply twist	50.5902	139.718	24.3487	30.8203	0.22059	108.897	1068.81	0.832339	0.186105
								0.048	16	knotless	PES	3-ply twist	60.2479	198.416	29.6754	40.7248	0.205249	157.691	1272.84	0.849845	0.15993
								0.048	16	knotless	PES	3-ply twist	71.3787	269.537	47.1331	53.3695	0.198005	216.167	1508	0.82998	0.180969
								0.048	16	knotless	PES	3-ply twist	80.7331	336.939	60.4702	64.953	0.192774	271.985	1705.63	0.816314	0.18149
								0.048	16	knotless	PES	3-ply twist	90.4127	421.083	82.9158	77.8105	0.184787	343.273	1910.13	0.821476	0.198423
								0.048	16	knotless	PES	3-ply twist	100.565	516.105	93.9058	92.2054	0.178656	423.899	2124.62	0.81994	0.18164
								0.048	16	knotless	PES	3-ply twist	110.019	599.77	116.972	106.413	0.177422	493.358	2324.34	0.797336	0.189043
								0.048	16	knotless	PES	3-ply twist	119.492	699.539	166.146	121.396	0.173537	578.143	2524.47	0.792092	0.227631
								0.048	17.5	knotless	PES	3-ply twist	29.6632	52.6939	9.01457	13.1535	0.24962	39.5404	626.688	0.879062	0.200412
								0.048	17.5	knotless	PES	3-ply twist	40.7469	93.459	15.8557	21.825	0.233525	71.634	860.851	0.844003	0.186815
								0.048	17.5	knotless	PES	3-ply twist	50.3352	142.159	23.7313	30.573	0.215062	111.586	1063.42	0.861552	0.183228
								0.048	17.5	knotless	PES	3-ply twist	60.0567	198.624	31.5616	40.5189	0.203998	158.105	1268.8	0.857507	0.171179
								0.048	17.5	knotless	PES	3-ply twist	71.3372	272.434	51.1684	53.3201	0.195718	219.114	1507.12	0.842273	0.196691
								0.048	17.5	knotless	PES	3-ply twist	80.7355	342.809	66.013	64.9561	0.189482	277.852	1705.68	0.833873	0.198114
								0.048	17.5	knotless	PES	3-ply twist	90.1107	421.166	83.8605	77.3963	0.183767	343.77	1903.75	0.82819	0.202032
								0.048	17.5	knotless	PES	3-ply twist	100.436	520.977	97.1783	92.0164	0.176623	428.96	2121.89	0.831867	0.188454
								0.048	17.5	knotless	PES	3-ply twist	110.868	607.424	131.793	107.726	0.177349	499.698	2342.29	0.795256	0.209744
								0.048	17.5	knotless	PES	3-ply twist	119.864	713.861	179.266	122.001	0.170902	591.861	2532.34	0.805852	0.24408
								0.048	19	knotless	PES	3-ply twist	30.4764	53.4896	9.89926	13.7333	0.256746	39.7564	643.867	0.837326	0.208493
								0.048	19	knotless	PES	3-ply twist	41.0881	93.9145	18.0975	22.1171	0.235503	71.7974	868.058	0.83194	0.209702
								0.048	19	knotless	PES	3-ply twist	50.2794	141	27.319	30.5189	0.216446	110.481	1062.24	0.854914	0.211398
								0.048	19	knotless	PES	3-ply twist	60.2215	200.24	39.9007	40.6964	0.203238	159.544	1272.29	0.86058	0.215224
								0.048	19	knotless	PES	3-ply twist	70.6928	269.829	59.6591	52.5539	0.194768	217.275	1493.51	0.850499	0.233529
								0.048	19	knotless	PES	3-ply twist	80.5787	348.189	80.049	64.755	0.185976	283.434	1702.37	0.853939	0.241174
								0.048	19	knotless	PES	3-ply twist	89.6738	426.268	89.7725	76.7987	0.180165	349.469	1894.52	0.850144	0.218387
								0.048	19	knotless	PES	3-ply twist	100.435	528.671	112.597	92.0146	0.174049	436.656	2121.86	0.846812	0.218361
								0.048	19	knotless	PES	3-ply twist	110.626	619.832	151.143	107.35	0.173193	512.482	2337.17	0.819181	0.241595
								0.048	19	knotless	PES	3-ply twist	119.81	729.477	196.089	121.912	0.167122	607.565	2531.19	0.82799	0.26723
								0.048	20.5	knotless	PES	3-ply twist	30.6583	54.7642	10.6766	13.8643	0.253163	40.9	647.711	0.851218	0.222204
								0.048	20.5	knotless	PES	3-ply twist	40.4968	91.4395	18.6849	21.6116	0.236349	69.8279	855.565	0.832919	0.222877
								0.048	20.5	knotless	PES	3-ply twist	50.8068	144.114	28.1572	31.0311	0.215324	113.083	1073.38	0.856974	0.213383
								0.048	20.5	knotless	PES	3-ply twist	60.7582	204.076	40.8851	41.2764	0.20226	162.8	1283.62	0.862698	0.216656
								0.048	20.5	knotless	PES	3-ply twist	71.2941	276.291	64.2676	53.2687	0.192799	223.022	1506.21	0.858334	0.247343
								0.048	20.5	knotless	PES	3-ply twist	80.7778	352.666	81.7611	65.0104	0.18434	287.655	1706.57	0.862389	0.245119
								0.048	20.5	knotless	PES	3-ply twist	90.7559	433.797	104.689	78.2821	0.180458	355.515	1917.38	0.844352	0.248637
								0.048	20.5	knotless	PES	3-ply twist	100.258	534.192	115.007	91.7565	0.171767	442.436	2118.13	0.861048	0.223821
								0.048	20.5	knotless	PES	3-ply twist	110.271	632.926	158.628	106.801	0.168742	526.125	2329.66	0.846414	0.255195
								0.048	20.5	knotless	PES	3-ply twist	119.927	742.541	206.707	122.102	0.164438	620.439	2533.67	0.84388	0.281149
								0.088	0	knotless	PES	2-ply twist	30.2067	42.6914	-7.59285	13.5399	0.317158	29.1515	601.613	0.327323	-0.0852552
								0.088	0	knotless	PES	2-ply twist	40.5654	73.5297	-14.0822	21.6701	0.294712	51.8596	807.923	0.322879	-0.0876762
								0.088	0	knotless	PES	2-ply twist	51.3307	115.737	-23.4314	31.5431	0.27254	84.1943	1022.33	0.327378	-0.0911099
								0.088	0	knotless	PES	2-ply twist	60.8527	163.031	-32.5995	41.3789	0.25381	121.652	1211.98	0.336574	-0.0901928
								0.088	0	knotless	PES	2-ply twist	71.5742	223.268	-43.9955	53.6029	0.240083	169.665	1425.51	0.339314	-0.0879868
								0.088	0	knotless	PES	2-ply twist	80.8983	283.096	-56.6611	65.1651	0.230187	217.931	1611.22	0.341163	-0.0887009
								0.088	0	knotless	PES	2-ply twist	90.5688	352.725	-52.8193	78.0248	0.221205	274.701	1803.82	0.343103	-0.0659717
								0.088	0	knotless	PES	2-ply twist	101.434	436.522	-109.835	93.4795	0.214146	343.043	2020.22	0.341587	-0.109369
								0.088	0	knotless	PES	2-ply twist	111.345	515.252	-69.3565	108.465	0.210509	406.786	2217.61	0.336161	-0.057315
								0.088	0	knotless	PES	2-ply twist	119.884	604.847	-83.2457	122.032	0.201757	482.814	2387.67	0.344176	-0.059342
								0.088	1.4	knotless	PES	2-ply twist	30.5538	42.4929	-9.28531	13.7889	0.3245	28.7039	608.527	0.315016	-0.101903
								0.088	1.4	knotless	PES	2-ply twist	40.5111	74.1669	-16.5562	21.6239	0.291557	52.5431	806.843	0.328011	-0.103355
								0.088	1.4	knotless	PES	2-ply twist	50.9948	114.128	-28.9457	31.2144	0.273505	82.9132	1015.64	0.326659	-0.11404
								0.088	1.4	knotless	PES	2-ply twist	60.5351	160.665	-43.0322	41.035	0.255407	119.63	1205.65	0.334461	-0.12031
								0.088	1.4	knotless	PES	2-ply twist	71.2677	221.09	-65.8616	53.2373	0.240794	167.853	1419.41	0.338583	-0.132852
								0.088	1.4	knotless	PES	2-ply twist	80.6381	282.821	-84.5069	64.8312	0.22923	217.99	1606.03	0.343461	-0.133147
								0.088	1.4	knotless	PES	2-ply twist	89.8063	350.457	-80.1717	76.9797	0.219655	273.478	1788.63	0.3474	-0.101843
								0.088	1.4	knotless	PES	2-ply twist	99.8925	429.122	-133.16	91.2235	0.212582	337.898	1989.52	0.34693	-0.13672
								0.088	1.4	knotless	PES	2-ply twist	110.058	513.038	-125.87	106.473	0.207534	406.565	2191.98	0.34388	-0.106463
								0.088	1.4	knotless	PES	2-ply twist	119.476	604.507	-157.036	121.372	0.200778	483.135	2379.56	0.346758	-0.112708
								0.088	2.9	knotless	PES	2-ply twist	29.8683	44.2161	-6.91006	13.2988	0.300769	30.9172	594.874	0.355059	-0.0793564
								0.088	2.9	knotless	PES	2-ply twist	40.551	78.4793	-14.5679	21.6578	0.275969	56.8214	807.637	0.354022	-0.0907644
								0.088	2.9	knotless	PES	2-ply twist	50.4393	119.455	-21.195	30.6739	0.256783	88.7807	1004.58	0.357521	-0.0853526
								0.088	2.9	knotless	PES	2-ply twist	60.7881	170.965	-32.0506	41.3088	0.241622	129.656	1210.69	0.359481	-0.088863
								0.088	2.9	knotless	PES	2-ply twist	70.8456	229.243	-36.4263	52.7352	0.23004	176.508	1411	0.360297	-0.0743552
								0.088	2.9	knotless	PES	2-ply twist	80.5795	295.656	-52.5411	64.756	0.219025	230.899	1604.87	0.364331	-0.0829034
								0.088	2.9	knotless	PES	2-ply twist	89.902	362.831	-38.5353	77.1107	0.212525	285.721	1790.54	0.36218	-0.0488474
								0.088	2.9	knotless	PES	2-ply twist	101.064	444.707	-77.5731	92.9358	0.208982	351.771	2012.85	0.352849	-0.0778109
								0.088	2.9	knotless	PES	2-ply twist	111.448	522.569	-50.431	108.625	0.207868	413.944	2219.66	0.341445	-0.0415984
								0.088	2.9	knotless	PES	2-ply twist	120.174	611.827	-76.6444	122.504	0.200227	489.323	2393.46	0.347132	-0.0543725
								0.088	4.3	knotless	PES	2-ply twist	29.7706	44.6086	-5.60497	13.2295	0.296568	31.3791	592.927	0.362734	-0.064792
								0.088	4.3	knotless	PES	2-ply twist	40.8499	82.8773	-10.7819	21.913	0.264403	60.9643	813.589	0.374296	-0.0661967
								0.088	4.3	knotless	PES	2-ply twist	50.5985	125.937	-17.2687	30.8285	0.244792	95.1088	1007.75	0.380598	-0.0691043
								0.088	4.3	knotless	PES	2-ply twist	60.0348	175.596	-25.0346	40.4953	0.230616	135.101	1195.69	0.384038	-0.0711634
								0.088	4.3	knotless	PES	2-ply twist	70.4646	237.963	-31.1029	52.2836	0.219713	185.679	1403.41	0.383127	-0.0641773
								0.088	4.3	knotless	PES	2-ply twist	80.2775	302.899	-41.8355	64.3693	0.212511	238.53	1598.85	0.379208	-0.0665088
								0.088	4.3	knotless	PES	2-ply twist	89.2022	373.296	-32.7211	76.1555	0.204008	297.14	1776.6	0.382589	-0.0421307
								0.088	4.3	knotless	PES	2-ply twist	99.7497	459.053	-80.4308	91.0156	0.198268	368.037	1986.67	0.378958	-0.0828174
								0.088	4.3	knotless	PES	2-ply twist	109.56	534.362	-68.3148	105.706	0.197816	428.656	2182.06	0.365869	-0.0583084
								0.088	4.3	knotless	PES	2-ply twist	118.89	622.336	-95.5719	120.423	0.193502	501.912	2367.89	0.363795	-0.0692723
								0.088	5.7	knotless	PES	2-ply twist	30.4321	49.8106	-4.5291	13.7014	0.275071	36.1091	606.103	0.399462	-0.0501037
								0.088	5.7	knotless	PES	2-ply twist	40.8435	89.0726	-9.63754	21.9075	0.245951	67.1651	813.462	0.412496	-0.0591892
								0.088	5.7	knotless	PES	2-ply twist	50.5355	132.193	-15.6793	30.7672	0.232744	101.426	1006.49	0.406892	-0.0629008
								0.088	5.7	knotless	PES	2-ply twist	60.7259	188.644	-22.545	41.2414	0.21862	147.402	1209.45	0.409523	-0.062636
								0.088	5.7	knotless	PES	2-ply twist	71.1021	250.687	-28.9985	53.0402	0.211579	197.647	1416.11	0.400541	-0.0587667
								0.088	5.7	knotless	PES	2-ply twist	80.4618	318.906	-37.5004	64.6052	0.202584	254.301	1602.52	0.40243	-0.0593441
								0.088	5.7	knotless	PES	2-ply twist	89.7133	390.88	-39.8772	76.8526	0.196614	314.027	1786.78	0.399738	-0.0507613
								0.088	5.7	knotless	PES	2-ply twist	100.323	475.351	-66.6887	91.852	0.19323	383.499	1998.1	0.390374	-0.0678843
								0.088	5.7	knotless	PES	2-ply twist	110.289	551.881	-71.4391	106.83	0.193574	445.052	2196.58	0.374858	-0.0601717
								0.088	5.7	knotless	PES	2-ply twist	119.932	647.835	-79.6392	122.111	0.18849	525.725	2388.63	0.374463	-0.0567254
								0.088	7.2	knotless	PES	2-ply twist	30.5059	51.6392	-3.82258	13.7545	0.266358	37.8847	607.573	0.417078	-0.0420834
								0.088	7.2	knotless	PES	2-ply twist	40.4533	88.3733	-7.39187	21.5746	0.244131	66.7987	805.69	0.418198	-0.0462774
								0.088	7.2	knotless	PES	2-ply twist	50.7091	139.273	-12.4519	30.936	0.222125	108.337	1009.95	0.431645	-0.0496119
								0.088	7.2	knotless	PES	2-ply twist	60.7861	196.028	-20.106	41.3066	0.210718	154.722	1210.65	0.429007	-0.0557491
								0.088	7.2	knotless	PES	2-ply twist	71.476	263.17	-24.5611	53.4857	0.203237	209.684	1423.56	0.4205	-0.0492548
								0.088	7.2	knotless	PES	2-ply twist	80.7511	335.644	-31.0413	64.9761	0.193586	270.668	1608.28	0.425267	-0.0487713
								0.088	7.2	knotless	PES	2-ply twist	90.5668	407.461	-38.1812	78.022	0.191483	329.439	1803.78	0.41149	-0.0476907
								0.088	7.2	knotless	PES	2-ply twist	100.634	501.16	-59.9131	92.3063	0.184185	408.854	2004.29	0.413617	-0.0606111
								0.088	7.2	knotless	PES	2-ply twist	110.975	579.528	-54.1807	107.891	0.18617	471.637	2210.23	0.392358	-0.0450733
								0.088	7.2	knotless	PES	2-ply twist	119.972	669.779	-46.2318	122.175	0.182411	547.604	2389.42	0.389791	-0.0329083
								0.088	8.6	knotless	PES	2-ply twist	30.2817	53.4492	-3.76129	13.5936	0.254327	39.8556	603.107	0.445298	-0.0420241
								0.088	8.6	knotless	PES	2-ply twist	40.7936	94.6734	-7.69201	21.8649	0.23095	72.8086	812.469	0.448249	-0.0473562
								0.088	8.6	knotless	PES	2-ply twist	51.2385	146.297	-13.1368	31.4528	0.214993	114.844	1020.5	0.448164	-0.0512645
								0.088	8.6	knotless	PES	2-ply twist	60.662	204.012	-18.4133	41.1722	0.201813	162.84	1208.18	0.453366	-0.0512648
								0.088	8.6	knotless	PES	2-ply twist	71.5909	273.968	-21.5737	53.6229	0.195727	220.345	1425.84	0.440463	-0.0431252
								0.088	8.6	knotless	PES	2-ply twist	81.2159	349.508	-24.1649	65.5737	0.187617	283.935	1617.54	0.44102	-0.0375339
								0.088	8.6	knotless	PES	2-ply twist	90.4467	428.639	-37.2822	77.8571	0.181638	350.782	1801.39	0.439312	-0.0466915
								0.088	8.6	knotless	PES	2-ply twist	100.651	522.503	-56.215	92.3314	0.17671	430.172	2004.63	0.435035	-0.0568505
								0.088	8.6	knotless	PES	2-ply twist	110.614	604.262	-42.4775	107.331	0.177624	496.931	2203.04	0.416103	-0.0355684
								0.088	8.6	knotless	PES	2-ply twist	120.064	703.046	-32.1302	122.325	0.173993	580.721	2391.26	0.412727	-0.0228354
								0.088	10.1	knotless	PES	2-ply twist	30.1839	54.3209	-2.26971	13.5237	0.248959	40.7972	601.16	0.458776	-0.0255236
								0.088	10.1	knotless	PES	2-ply twist	40.7832	98.2574	-6.4102	21.856	0.222436	76.4014	812.262	0.470608	-0.0394848
								0.088	10.1	knotless	PES	2-ply twist	50.9297	150.284	-9.25818	31.1509	0.20728	119.133	1014.34	0.470558	-0.0365683
								0.088	10.1	knotless	PES	2-ply twist	60.5826	209.843	-14.8733	41.0863	0.195795	168.757	1206.6	0.471072	-0.0415176
								0.088	10.1	knotless	PES	2-ply twist	71.6033	284.508	-16.3935	53.6377	0.188528	230.87	1426.09	0.461342	-0.0327587
								0.088	10.1	knotless	PES	2-ply twist	80.5268	358.475	-24.6181	64.6885	0.180455	293.787	1603.82	0.464165	-0.0388951
								0.088	10.1	knotless	PES	2-ply twist	90.5384	440.098	-27.6197	77.9831	0.177195	362.114	1803.21	0.452586	-0.0345204
								0.088	10.1	knotless	PES	2-ply twist	100.404	537.403	-38.2264	91.9691	0.171136	445.434	1999.69	0.452695	-0.0388496
								0.088	10.1	knotless	PES	2-ply twist	110.433	623.551	-35.1462	107.052	0.171682	516.499	2199.45	0.433902	-0.0295257
								0.088	10.1	knotless	PES	2-ply twist	119.312	723.556	-27.6081	121.106	0.167376	602.45	2376.29	0.433583	-0.0198695
								0.088	11.5	knotless	PES	2-ply twist	30.3902	55.6075	-1.90802	13.6714	0.245855	41.9361	605.268	0.465203	-0.0211659
								0.088	11.5	knotless	PES	2-ply twist	41.0067	99.9516	-3.90042	22.0473	0.22058	77.9043	816.712	0.47465	-0.0237642
								0.088	11.5	knotless	PES	2-ply twist	50.5535	151.435	-8.67079	30.7847	0.203287	120.65	1006.85	0.483669	-0.0347599
								0.088	11.5	knotless	PES	2-ply twist	60.6939	214.517	-12.0016	41.2068	0.192091	173.31	1208.81	0.482009	-0.0333789
								0.088	11.5	knotless	PES	2-ply twist	71.3535	293.453	-13.0622	53.3396	0.181765	240.114	1421.12	0.483179	-0.026285
								0.088	11.5	knotless	PES	2-ply twist	80.8233	373.84	-14.7561	65.0688	0.174055	308.772	1609.72	0.484268	-0.0231431
								0.088	11.5	knotless	PES	2-ply twist	90.7475	454.866	-20.0865	78.2705	0.172074	376.595	1807.38	0.468519	-0.0249894
								0.088	11.5	knotless	PES	2-ply twist	100.329	559.218	-42.6031	91.8607	0.164266	467.357	1998.22	0.475679	-0.0433617
								0.088	11.5	knotless	PES	2-ply twist	110.128	646.332	-16.2639	106.581	0.164901	539.752	2193.37	0.455954	-0.0137389
								0.088	11.5	knotless	PES	2-ply twist	120.331	756.351	-1.67941	122.759	0.162305	633.591	2396.58	0.448307	-0.00118829
								0.088	13	knotless	PES	2-ply twist	30.7301	57.4958	-0.262357	13.9161	0.242037	43.5797	612.039	0.472799	-0.00284633
								0.088	13	knotless	PES	2-ply twist	40.8898	102.066	-2.20331	21.9471	0.215029	80.1187	814.384	0.490937	-0.0135011
								0.088	13	knotless	PES	2-ply twist	51.1611	157.006	-4.42555	31.377	0.199846	125.629	1018.95	0.491734	-0.0173224
								0.088	13	knotless	PES	2-ply twist	60.9074	219.603	-8.71274	41.4382	0.188696	178.165	1213.07	0.492045	-0.0240623
								0.088	13	knotless	PES	2-ply twist	71.1871	295.567	-8.6431	53.1413	0.179795	242.425	1417.8	0.490113	-0.0174738
								0.088	13	knotless	PES	2-ply twist	80.8033	375.831	-13.4978	65.0432	0.173065	310.787	1609.32	0.48767	-0.02118
								0.088	13	knotless	PES	2-ply twist	90.852	469.41	-13.8693	78.4144	0.167049	390.996	1809.46	0.485316	-0.017215
								0.088	13	knotless	PES	2-ply twist	101.21	573.325	-21.7586	93.1501	0.162474	480.174	2015.75	0.480257	-0.0217624
								0.088	13	knotless	PES	2-ply twist	111.142	674.997	12.2863	108.151	0.160224	566.846	2213.57	0.470142	0.0101903
								0.088	13	knotless	PES	2-ply twist	120.227	789.438	22.6703	122.589	0.155287	666.848	2394.5	0.472659	0.0160686
								0.088	14.5	knotless	PES	2-ply twist	30.407	56.7812	-0.252726	13.6834	0.240985	43.0978	605.602	0.477563	-0.00280043
								0.088	14.5	knotless	PES	2-ply twist	41.0099	102.582	-0.928916	22.05	0.21495	80.532	816.776	0.490584	-0.00565876
								0.088	14.5	knotless	PES	2-ply twist	51.0586	157.285	-5.49253	31.2768	0.198854	126.008	1016.91	0.495202	-0.0215852
								0.088	14.5	knotless	PES	2-ply twist	60.9784	223.825	-7.14594	41.5153	0.185481	182.31	1214.48	0.502318	-0.0196892
								0.088	14.5	knotless	PES	2-ply twist	71.415	300.205	-4.30695	53.4129	0.177921	246.792	1422.34	0.495763	-0.00865192
								0.088	14.5	knotless	PES	2-ply twist	80.9031	381.865	-8.79069	65.1713	0.170666	316.694	1611.31	0.495714	-0.0137599
								0.088	14.5	knotless	PES	2-ply twist	90.7567	477.945	-13.8312	78.2832	0.163791	399.662	1807.56	0.497115	-0.0172039
								0.088	14.5	knotless	PES	2-ply twist	100.211	582.367	-21.1701	91.6877	0.15744	490.679	1995.86	0.500598	-0.0215981
								0.088	14.5	knotless	PES	2-ply twist	110.932	684.627	13.3511	107.825	0.157495	576.802	2209.39	0.480211	0.0111153
								0.088	14.5	knotless	PES	2-ply twist	119.767	796.108	17.5339	121.843	0.153049	674.265	2385.35	0.481588	0.0125235
								0.088	16	knotless	PES	2-ply twist	30.4971	60.1103	2.94182	13.7482	0.228716	46.3621	607.398	0.510702	0.0324056
								0.088	16	knotless	PES	2-ply twist	40.2211	104.383	4.95975	21.3774	0.204799	83.0051	801.065	0.525678	0.0314104
								0.088	16	knotless	PES	2-ply twist	50.563	163.275	6.74345	30.794	0.188602	132.481	1007.04	0.530894	0.0270232
								0.088	16	knotless	PES	2-ply twist	60.5922	228.309	8.71015	41.0967	0.180004	187.213	1206.79	0.522425	0.024306
								0.088	16	knotless	PES	2-ply twist	71.1321	308.677	15.0698	53.0758	0.171946	255.601	1416.71	0.517551	0.030514
								0.088	16	knotless	PES	2-ply twist	81.2279	397.438	20.8141	65.5891	0.16503	331.849	1617.78	0.51529	0.0323198
								0.088	16	knotless	PES	2-ply twist	90.5875	489.442	18.5462	78.0506	0.159468	411.392	1804.19	0.513618	0.0231547
								0.088	16	knotless	PES	2-ply twist	100.939	610.628	25.0379	92.7533	0.151898	517.875	2010.37	0.520744	0.0251767
								0.088	16	knotless	PES	2-ply twist	111.191	710.26	41.8668	108.227	0.152376	602.033	2214.55	0.498886	0.0346937
								0.088	16	knotless	PES	2-ply twist	120.495	838.875	79.4059	123.027	0.146657	715.848	2399.85	0.505128	0.0560316
								0.088	17.5	knotless	PES	2-ply twist	29.9409	60.4363	3.76362	13.3504	0.220901	47.0859	596.32	0.538123	0.0430127
								0.088	17.5	knotless	PES	2-ply twist	40.9899	110.026	6.3184	22.0329	0.200252	87.9931	816.378	0.536557	0.0385278
								0.088	17.5	knotless	PES	2-ply twist	50.267	163.636	8.57137	30.5069	0.186431	133.13	1001.15	0.539797	0.0347541
								0.088	17.5	knotless	PES	2-ply twist	60.8005	235.254	10.9978	41.3222	0.175649	193.932	1210.94	0.537474	0.0304798
								0.088	17.5	knotless	PES	2-ply twist	71.0814	317.322	19.925	53.0155	0.167072	264.306	1415.7	0.535941	0.0404024
								0.088	17.5	knotless	PES	2-ply twist	81.8188	407.994	26.5131	66.3518	0.162629	341.642	1629.55	0.522862	0.0405767
								0.088	17.5	knotless	PES	2-ply twist	90.3832	495.532	26.8358	77.77	0.156942	417.762	1800.12	0.523933	0.0336559
								0.088	17.5	knotless	PES	2-ply twist	101.001	614.833	29.0557	92.8433	0.151006	521.99	2011.59	0.524244	0.0291811
								0.088	17.5	knotless	PES	2-ply twist	110.592	722.9	61.3472	107.298	0.148428	615.601	2202.62	0.515669	0.0513885
								0.088	17.5	knotless	PES	2-ply twist	120.618	860.129	99.191	123.226	0.143264	736.903	2402.29	0.518933	0.0698511
								0.088	19	knotless	PES	2-ply twist	29.5284	60.4393	5.50671	13.0582	0.216055	47.3811	588.104	0.556734	0.0647046
								0.088	19	knotless	PES	2-ply twist	40.7916	109.566	8.29253	21.8632	0.199543	87.7029	812.429	0.54	0.0510583
								0.088	19	knotless	PES	2-ply twist	50.5854	164.793	13.2113	30.8157	0.186996	133.977	1007.49	0.536418	0.0528953
								0.088	19	knotless	PES	2-ply twist	60.8735	237.249	14.1797	41.4014	0.174506	195.848	1212.39	0.541483	0.0392042
								0.088	19	knotless	PES	2-ply twist	70.3764	318.072	28.6098	52.1793	0.164049	265.893	1401.66	0.550015	0.059181
								0.088	19	knotless	PES	2-ply twist	80.3361	409.908	38.6059	64.4443	0.157217	345.463	1600.02	0.548406	0.0612849
								0.088	19	knotless	PES	2-ply twist	89.7496	503.903	40.1558	76.9022	0.152613	427	1787.5	0.543106	0.0510746
								0.088	19	knotless	PES	2-ply twist	100.787	628.241	44.7001	92.5306	0.147285	535.711	2007.34	0.540305	0.0450835
								0.088	19	knotless	PES	2-ply twist	110.697	739.315	85.1065	107.461	0.145352	631.854	2204.71	0.52828	0.0711559
								0.088	19	knotless	PES	2-ply twist	119.938	872.269	108.141	122.12	0.140003	750.149	2388.75	0.534263	0.077019
								0.088	20.5	knotless	PES	2-ply twist	30.6627	63.63	5.64703	13.8674	0.217939	49.7625	610.696	0.542254	0.0615348
								0.088	20.5	knotless	PES	2-ply twist	40.5909	111.224	10.1987	21.6918	0.195029	89.5318	808.432	0.556725	0.0634175
								0.088	20.5	knotless	PES	2-ply twist	50.5906	169.281	13.7101	30.8207	0.182069	138.46	1007.59	0.554252	0.0548813
								0.088	20.5	knotless	PES	2-ply twist	60.682	240.172	19.6043	41.1938	0.171518	198.978	1208.58	0.553615	0.0545448
								0.088	20.5	knotless	PES	2-ply twist	71.3395	329.55	30.929	53.3229	0.161805	276.228	1420.84	0.556068	0.0622625
								0.088	20.5	knotless	PES	2-ply twist	80.1917	415.543	45.4095	64.2596	0.15464	351.283	1597.14	0.559655	0.0723452
								0.088	20.5	knotless	PES	2-ply twist	90.3808	515.474	47.9375	77.7667	0.150864	437.707	1800.08	0.548975	0.0601235
								0.088	20.5	knotless	PES	2-ply twist	100.803	639.844	60.2416	92.5528	0.144649	547.291	2007.64	0.551819	0.06074
								0.088	20.5	knotless	PES	2-ply twist	110.673	757.668	103.333	107.423	0.141781	650.245	2204.22	0.543896	0.0864323
								0.088	20.5	knotless	PES	2-ply twist	119.367	891.918	131.041	121.194	0.135881	770.724	2377.38	0.554181	0.0942238

## Sheet: frame drag
attack angle	current speed	drag	lift
0	29.84	11.5	-4.9
0	40.18	19.1	-10.1
0	50.51	28.5	-15.9
0	60.35	38.6	-24.4
0	71.19	51.2	-32.2
0	79.66	60.9	-38.9
0	90.17	75.9	-64.8
0	101.31	89.2	-77.8
0	109.89	94.3	-96.9
0	120.39	112	-86.2
1.43	29.66	11.2233	-2.55044
1.43	40.28	18.628	-5.85553
1.43	50.05	28.3847	-8.20844
1.43	60.31	39.8845	-13.6958
1.43	70.86	51.4285	-19.4693
1.43	80.82	61.0812	-18.2193
1.43	90.11	76.4862	-33.3229
1.43	100.76	87.2829	-44.1795
1.43	110.27	96.9042	-75.2271
1.43	120.26	114.338	-62.6311
2.87	30.08	12.3379	-4.29703
2.87	40.16	18.7587	-6.33995
2.87	50.53	28.7194	-11.9177
2.87	60.85	39.3576	-18.6416
2.87	71.39	51.9358	-25.0157
2.87	80.73	61.1182	-28.8171
2.87	90.22	76.0321	-45.1439
2.87	100.93	92.8122	-64.5214
2.87	110.26	95.694	-73.9128
2.87	120.62	112.635	-82.2338
4.3	29.82	12.3674	-2.92434
4.3	40.42	19.4675	-5.74113
4.3	50.67	29.365	-7.94002
4.3	60.39	40.9982	-12.4715
4.3	71.19	52.4439	-17.0039
4.3	80.68	62.6424	-20.4075
4.3	90.68	77.5183	-25.6666
4.3	100.5	93.8292	-34.525
4.3	110.27	100.34	-57.5885
4.3	120.59	116.1	-49.0605
5.74	29.87	11.519	-3.10702
5.74	40.42	19.2938	-5.33337
5.74	50.6	28.0356	-10.1801
5.74	61.03	38.994	-15.4718
5.74	71.55	52.2952	-17.8779
5.74	80.78	61.6793	-22.1663
5.74	90.51	75.7614	-18.4415
5.74	100.78	90.3233	-34.7189
5.74	110.45	99.1824	-57.8554
5.74	120.48	113.681	-49.9031
7.18	29.82	11.7402	-1.41633
7.18	40.56	19.3748	-3.29633
7.18	50.75	28.8096	-3.84416
7.18	60.4	39.2198	-6.74961
7.18	71.26	50.9236	-5.13906
7.18	80.28	62.1717	-12.6188
7.18	90.35	76.832	-11.08
7.18	100.37	92.0209	-19.6895
7.18	110.17	98.8612	-35.7558
7.18	120.08	113.183	-19.6789
8.63	30.39	11.9424	-2.94056
8.63	39.85	18.8183	-3.60222
8.63	50.48	28.5191	-6.69334
8.63	60.73	39.4462	-10.7855
8.63	71.19	51.01	-9.17535
8.63	80.69	63.1029	-19.7828
8.63	90.37	75.707	-10.9985
8.63	100.9	94.0768	-8.71704
8.63	109.94	100.306	-38.793
8.63	120.42	112.861	-12.8003
10.08	30.02	11.6148	-1.28678
10.08	40.43	19.413	-3.80568
10.08	50.16	28.0633	-6.26309
10.08	60.53	39.2989	-10.1294
10.08	71.12	50.3278	-8.74103
10.08	80.89	61.731	-20.2884
10.08	90.29	75.2915	-13.6933
10.08	100.69	91.8732	-14.9215
10.08	110.45	98.3523	-27.8869
10.08	119.87	114.653	-13.6558
11.54	29.85	11.7667	-1.93336
11.54	39.62	19.5374	-2.45502
11.54	49.98	28.8454	-5.21923
11.54	59.53	39.2569	-8.9194
11.54	70.28	50.8552	-11.2877
11.54	79.63	62.6663	-17.9863
11.54	90.3	75.6323	-11.4529
11.54	100.01	92.9051	-3.06264
11.54	109.99	99.7178	-25.5718
11.54	120.12	112.887	-3.80217
13	29.58	11.3372	-1.63979
13	39.9	20.0749	-2.17098
13	50.24	27.7594	-3.19849
13	60.38	39.8182	-7.31853
13	70.67	49.8035	-8.51635
13	80.09	62.1745	-16.5265
13	90	74.8586	-11.5415
13	100.22	91.9011	-6.13978
13	110.67	100.369	-28.4108
13	120.47	115.613	-1.41535
14.48	29.85	12.0328	-0.334694
14.48	40.59	20.1496	-2.84355
14.48	50.83	29.4396	-3.23049
14.48	60.42	39.8544	-4.60195
14.48	71.54	52.0529	-8.69509
14.48	79.83	63.7309	-5.16916
14.48	90.5	75.721	-3.63652
14.48	100.41	94.8635	-2.9977
14.48	110.69	100.959	-22.245
14.48	120.42	115.993	-10.9256
15.96	29.77	12.2793	19.1513
15.96	40.28	21.0114	36.4296
15.96	50.06	30.3014	56.885
15.96	59.65	41.355	79.7341
15.96	71.07	55.092	113.781
15.96	80.97	67.342	159.543
15.96	90.05	81.4137	191.621
15.96	100.64	101.113	258.778
15.96	110.33	107.343	295.56
15.96	120.05	126.744	367.432
17.46	29.62	12.3462	18.6646
17.46	39.91	20.8795	34.2594
17.46	50.23	30.7884	55.5425
17.46	60.04	41.9966	79.5546
17.46	70.66	54.8341	110.453
17.46	80.36	67.7336	153.41
17.46	89.99	81.6944	179.017
17.46	100.6	103.469	261.302
17.46	110.12	109.517	275.538
17.46	120.5	126.267	349.035
18.97	30.19	12.7105	21.06
18.97	40.09	20.7032	34.6271
18.97	50.13	30.7425	57.8781
18.97	60.41	41.6393	83.4951
18.97	70.85	53.1023	117.359
18.97	80.48	68.5267	159.844
18.97	90.26	82.1106	183.215
18.97	100.99	104.492	265.024
18.97	110.14	113.3	277.775
18.97	120.82	128.28	358.09
20.49	30.34	12.7633	19.3951
20.49	39.75	21.3481	34.5197
20.49	49.92	30.8419	58.9021
20.49	60.62	44.0666	86.7893
20.49	71.09	55.5359	120.082
20.49	80.74	68.3112	166.77
20.49	90.44	82.012	197.355
20.49	100.28	104.341	263.054
20.49	110.29	112.662	286.553
20.49	120.66	128.855	384.18
22.02	29.94	13.1757	33.8641
22.02	39.51	22.2275	63.5057
22.02	50.43	33.1596	109.811
22.02	60.29	45.7901	184.09
22.02	71.45	60.4101	270.946
22.02	80.13	72.7139	391.958
22.02	90.11	89.3429	466.035
22.02	100.18	113.46	607.881
22.02	109.79	123.218	646.793
22.02	120.28	142.276	866.207
23.58	29.74	13.2263	33.8582
23.58	40.02	21.3154	66.0771
23.58	50.27	31.9167	115.02
23.58	59.99	45.6231	191.224
23.58	70.6	59.0497	282.705
23.58	80.22	73.4433	398.16
23.58	90.45	90.5294	463.484
23.58	100.85	113.441	617.274
23.58	110.51	122.467	667.092
23.58	121.33	143.795	883.112
25.15	29.71	11.9154	0.819734
25.15	40.07	19.8327	0.98107
25.15	50.67	29.8068	2.73468
25.15	60.47	40.9542	5.18077
25.15	71.67	53.3654	6.30768
25.15	81.45	64.0279	18.1927
25.15	90.33	77.7188	-3.74889
25.15	101.28	97.4072	31.217
25.15	111.03	106.604	-27.424
25.15	120.68	119.461	64.7609
26.74	29.97	12.2958	1.21887
26.74	40.09	20.7381	0.0755259
26.74	50.57	29.9914	1.97199
26.74	60.8	42.001	2.28234
26.74	71.43	55.068	3.36806
26.74	81.21	64.5112	22.3224
26.74	90.64	77.6616	-3.28781
26.74	100.66	102.216	31.7112
26.74	110.53	107.78	-21.8831
26.74	120.74	125.914	53.5765
28.36	30.35	12.2109	-0.746752
28.36	40.2	20.2751	-0.406929
28.36	50.48	30.3807	0.628683
28.36	60.89	42.0398	1.75985
28.36	71.09	53.0419	2.94718
28.36	81.17	66.1235	17.6745
28.36	91.03	79.7945	3.26592
28.36	101.34	103.173	21.7168
28.36	110.53	108.833	-19.1694
28.36	121.21	128.27	71.2714
30	30.44	12.5766	3.7911
30	40.41	20.8314	7.91068
30	50.95	30.7984	11.1205
30	60.46	42.0094	16.7008
30	71.36	56.406	32.6366
30	80.6	66.9092	49.4669
30	90.4	82.2883	51.8825
30	101.4	103.529	56.9206
30	110.52	111.377	52.3886
30	120.53	127.132	153.275
31.67	29.92	12.8712	5.70663
31.67	40.32	20.5918	7.74912
31.67	50.68	30.7689	11.2067
31.67	60.25	42.9589	19.4193
31.67	71.36	56.9743	38.4625
31.67	80.63	68.7015	47.2052
31.67	90.76	83.9877	66.3821
31.67	101.49	104.707	61.1211
31.67	110.47	110.554	64.971
31.67	121.19	133.231	147.944
